# Supplementary material for: Exploring the mechanisms underlying the therapeutic effect of Salvia miltiorrhiza in diabetic nephropathy using network pharmacology and molecular docking
Source: Biosci Rep. 2021 Jun 16;41(6):BSR20203520. doi: 10.1042/BSR20203520 (PMC8209169; doi:10.1042/BSR20203520)
Supplement: Supplementary Tables S1-S4 [file BSR-2020-3520_supp.zip]

Archive with 4 entries (4 files):
- BSR-2020-3520_suppS1.xlsx
- BSR-2020-3520_suppS2.xlsx
- BSR-2020-3520_suppS3.xlsx
- BSR-2020-3520_suppS4.xls
