# Supplementary material for: Exploring the mechanisms underlying the therapeutic effect of Salvia miltiorrhiza in diabetic nephropathy using network pharmacology and molecular docking
Source: Biosci Rep. 2021 Jun 16;41(6):BSR20203520. doi: 10.1042/BSR20203520 (PMC8209169; doi:10.1042/BSR20203520)
Supplement: Supplementary Tables S1-S4 [file BSR-2020-3520_supp.zip › BSR-2020-3520_suppS1.xlsx]

## Sheet: Sheet1
Targets Name	Uniprot ID	Gene Symbol
Prostaglandin G/H synthase 1	P23219	PTGS1
Muscarinic acetylcholine receptor M3	P20309	CHRM3
Muscarinic acetylcholine receptor M1	P11229	CHRM1
Sodium channel protein type 5 subunit alpha	Q14524	SCN5A
Muscarinic acetylcholine receptor M5	P08912	CHRM5
Prostaglandin G/H synthase 2	P35354	PTGS2
5-hydroxytryptamine receptor 3A	P46098	HTR3A
Carbonic anhydrase II	P00918	CA2
Muscarinic acetylcholine receptor M4	P08173	CHRM4
Retinoic acid receptor RXR-alpha	P19793	RXRA
Delta-type opioid receptor	P41143	OPRD1
CGMP-inhibited 3',5'-cyclic phosphodiesterase A	Q14432	PDE3A
Alpha-1A adrenergic receptor	P35348	ADRA1A
Muscarinic acetylcholine receptor M2	P08172	CHRM2
Alpha-1B adrenergic receptor	P35368	ADRA1B
Sodium-dependent dopamine transporter	Q01959	SLC6A3
Beta-2 adrenergic receptor	P07550	ADRB2
Alpha-1D adrenergic receptor	P25100	ADRA1D
Mu-type opioid receptor	P35372	OPRM1
Gamma-aminobutyric acid receptor subunit alpha-1	P14867	GABRA1
Neuronal acetylcholine receptor protein, alpha-7 chain	P36544	CHRNA7
Nuclear receptor coactivator 2	Q15596	NCOA2
Nuclear receptor coactivator 1	Q15788	NCOA1
Dopamine D1 receptor	Q95136	DRD1
5-hydroxytryptamine 2A receptor	P28223	HTR2A
Sodium-dependent serotonin transporter	P31645	SLC6A4
Progesterone receptor	P06401	PGR
Mineralocorticoid receptor	P08235	NR3C2
Acetylcholinesterase	P22303	ACHE
D(2) dopamine receptor	P14416	DRD2
Thrombin	P00734	F2
Estrogen receptor	P03372	ESR1
Androgen receptor	P10275	AR
Dipeptidyl peptidase IV	P27487	DPP4
Coagulation factor Xa	P00742	F10
mRNA of Protein-tyrosine phosphatase, non-receptor type 1	P18031	PTPN1
Trypsin-1	P07477	PRSS1
mRNA of PKA Catalytic Subunit C-alpha	P17612	PRKACA
Phosphatidylinositol-4,5-bisphosphate 3-kinase catalytic subunit, gamma isoform	P48736	PIK3CG
Transcription factor p65	Q04206	RELA
Epidermal growth factor receptor	P00533	EGFR
RAC-alpha serine/threonine-protein kinase	P31749	AKT1
Vascular endothelial growth factor A	P15692	VEGFA
G1/S-specific cyclin-D1	P24385	CCND1
Bcl-2-like protein 1	Q07817	BCL2L1
Cyclin-dependent kinase inhibitor 1	P38936	CDKN1A
Caspase-9	P55211	CASP9
72 kDa type IV collagenase	P08253	MMP2
Matrix metalloproteinase-9	P14780	MMP9
Mitogen-activated protein kinase 1	P28482	MAPK1
Interleukin-10	P22301	IL10
Retinoblastoma-associated protein	P06400	RB1
Cell division protein kinase 4	P11802	CDK4
Tumor necrosis factor	P01375	TNF
Transcription factor AP-1	P05412	JUN
Interleukin-6	P05231	IL6
Caspase-3	P42574	CASP3
Cellular tumor antigen p53	P04637	TP53
NF-kappa-B inhibitor alpha	P25963	NFKBIA
Xanthine dehydrogenase/oxidase	P47989	XDH
DNA topoisomerase 1	P11387	TOP1
E3 ubiquitin-protein ligase Mdm2	Q00987	MDM2
Amyloid beta A4 protein	P05067	APP
Interstitial collagenase	P03956	MMP1
Proliferating cell nuclear antigen	P12004	PCNA
Receptor tyrosine-protein kinase erbB-2	P04626	ERBB2
Peroxisome proliferator-activated receptor gamma	P37231	PPARG
Heme oxygenase 1	P09601	HMOX1
Caspase-7	P55210	CASP7
Intercellular adhesion molecule 1	P05362	ICAM1
Induced myeloid leukemia cell differentiation protein Mcl-1	Q07820	MCL1
Baculoviral IAP repeat-containing protein 5	O15392	BIRC5
Interleukin-2	P60568	IL2
G2/mitotic-specific cyclin-B1	P14635	CCNB1
Tyrosinase	P14679	TYR
Interferon gamma	P01579	IFNG
Interleukin-4	P05112	IL4
DNA topoisomerase 2-alpha	P11388	TOP2A
Glutathione S-transferase P	P09211	GSTP1
Baculoviral IAP repeat-containing protein 4	P98170	XIAP
Solute carrier family 2, facilitated glucose transporter member 4	P14672	SLC2A4
Insulin receptor	P06213	INSR
CD40 ligand	P29965	CD40LG
Prostaglandin E synthase	O14684	PTGES
Kinetochore protein Nuf2	Q9BZD4	NUF2
Adenylate cyclase type 2	Q08462	ADCY2
Hepatocyte growth factor receptor	P08581	MET
Nitric-oxide synthase, endothelial	P29474	NOS3
Cell division protein kinase 2	Q69YH5	CDCA2
Proto-oncogene serine/threonine-protein kinase Pim-1	Q9P1W9	PIM2
Cyclin-A2	P20248	CCNA2
Alpha-2A adrenergic receptor	P08913	ADRA2A
Alpha-2C adrenergic receptor	P18825	ADRA2C
Nitric oxide synthase, inducible	P35228	NOS2
Estrogen receptor beta	Q92731	ESR2
Mitogen-activated protein kinase 14	Q16539	MAPK14
Glycogen synthase kinase-3 beta	P49841	GSK3B
Glucocorticoid receptor	P04150	NR3C1
Potassium voltage-gated channel subfamily H member 2	Q12809	KCNH2
Calcium-activated potassium channel subunit alpha 1	Q12791	KCNMA1
Signal transducer and activator of transcription 3	P40763	STAT3
Endothelin-1	P05305	EDN1
Serine/threonine-protein kinase Chk1	O14757	CHEK1
Neuronal acetylcholine receptor subunit alpha-2	Q15822	CHRNA2
Beta-lactamase	P16444	DPEP1
D(1B) dopamine receptor	P21918	DRD5
Coagulation factor VII	P08709	F7
5-hydroxytryptamine 1A receptor	P08908	HTR1A
Gamma-aminobutyric-acid receptor alpha-2 subunit	P47869	GABRA2
Gamma-aminobutyric-acid receptor alpha-5 subunit	P31644	GABRA5
Sodium-dependent noradrenaline transporter	P23975	SLC6A2
Gamma-aminobutyric-acid receptor alpha-3 subunit	P34903	GABRA3
5-hydroxytryptamine 2C receptor	P28335	HTR2C
Alpha-2B adrenergic receptor	P18089	ADRA2B
5-hydroxytryptamine 1B receptor	P28222	HTR1B
Gamma-aminobutyric-acid receptor subunit alpha-6	Q16445	GABRA6
Gamma-aminobutyric acid receptor subunit gamma-3	Q99928	GABRG3
Gamma-aminobutyric acid receptor subunit epsilon	P78334	GABRE
Apoptosis regulator Bcl-2	P10415	BCL2
Proto-oncogene c-Fos	P01100	FOS
Activator of 90 kDa heat shock protein ATPase homolog 1	O95433	AHSA1
Fatty acid synthase	P49327	FASN
Endothelin-1 receptor	P25101	EDNRA
Cytochrome P450 3A4	P08684	CYP3A4
Cytochrome P450 1A2	P05177	CYP1A2
Myc proto-oncogene protein	P01106	MYC
Cytochrome P450 1A1	P04798	CYP1A1
Nuclear receptor subfamily 1 group I member 2	O75469	NR1I2
Nucleophosmin	P06748	NPM1
Endothelin-converting enzyme 1	P42892	ECE1
Poly [ADP-ribose] polymerase 4	Q9UKK3	PARP4
Calcitonin receptor	P30988	CALCR
Integrin beta-3	P05106	ITGB3
Matrix metalloproteinase 12	P39900	MMP12
Carbonic anhydrase VII	P43166	CA7
Carbonic anhydrase XII	O43570	CA12
Carbonic anhydrase IV	P22748	CA4
Matrix metalloproteinase 3	P51512	MMP16
Aldo-keto reductase family 1 member B10	O60218	AKR1B10
Thymidylate synthase (by homology)	P04818	TYMS
P-glycoprotein 1	P08183	ABCB1
T-cell protein-tyrosine phosphatase	P17706	PTPN2
Receptor-type tyrosine-protein phosphatase alpha	P18433	PTPRA
Integrin alpha-IIb/beta-3	P08514	ITGA2B
Integrin alpha-V/beta-6	P18564	ITGB6
Integrin alpha-4/beta-1	P13612	ITGA4
Niemann-Pick C1-like protein 1	Q9UHC9	NPC1L1
Aldose reductase (by homology)	P15121	AKR1B1
Acyl coenzyme A:cholesterol acyltransferase	P23141	CES1
Carboxylesterase 2	O00748	CES2
HMG-CoA reductase	P04035	HMGCR
Cytochrome P450 51 (by homology)	Q16850	CYP51A1
Cytochrome P450 19A1	P11511	CYP19A1
LXR-alpha	Q13133	NR1H3
Cytochrome P450 17A1	P05093	CYP17A1
Nuclear receptor ROR-gamma	P51449	RORC
NADPH oxidase 4	Q9NPH5	NOX4
Cyclin-dependent kinase 5/CDK5 activator 1	Q15078	CDK5R1
Monoamine oxidase A	P21397	MAOA
Tyrosine-protein kinase receptor FLT3	P36888	FLT3
Cyclin-dependent kinase 1/cyclin B	Q8WWL7	CCNB3
Arachidonate 5-lipoxygenase	P09917	ALOX5
Adenosine A1 receptor (by homology)	P30542	ADORA1
Glyoxalase I	Q04760	GLO1
Tyrosine-protein kinase SYK	P43405	SYK
Poly [ADP-ribose] polymerase-1	P09874	PARP1
Transthyretin	P02766	TTR
Lymphocyte differentiation antigen CD38	P28907	CD38
Cytochrome P450 1B1	Q16678	CYP1B1
ATP-binding cassette sub-family G member 2	Q9UNQ0	ABCG2
Tankyrase-2	Q9H2K2	TNKS2
Tankyrase-1	O95271	TNKS
Arginase-1 (by homology)	P05089	ARG1
Receptor-type tyrosine-protein phosphatase S	Q13332	PTPRS
Multidrug resistance-associated protein 1	P33527	ABCC1
Estradiol 17-beta-dehydrogenase 1	P14061	HSD17B1
Cyclin-dependent kinase 6	Q00534	CDK6
Estradiol 17-beta-dehydrogenase 2	P37059	HSD17B2
Arachidonate 15-lipoxygenase	P16050	ALOX15
Arachidonate 12-lipoxygenase	P18054	ALOX12
Adenosine A2a receptor (by homology)	P29274	ADORA2A
Casein kinase II alpha	P68400	CSNK2A1
Protein-tyrosine phosphatase 1C	P29350	PTPN6
Protein-tyrosine phosphatase 2C	Q06124	PTPN11
EZH2/SUZ12/EED complex	O75530	EED
Tyrosine-protein kinase FYN	P06241	FYN
Telomerase reverse transcriptase	O14746	TERT
DNA polymerase alpha subunit	P09884	POLA1
DNA polymerase beta	P06746	POLB
