# Supplementary material for: Exploring the mechanisms underlying the therapeutic effect of Salvia miltiorrhiza in diabetic nephropathy using network pharmacology and molecular docking
Source: Biosci Rep. 2021 Jun 16;41(6):BSR20203520. doi: 10.1042/BSR20203520 (PMC8209169; doi:10.1042/BSR20203520)
Supplement: Supplementary Tables S1-S4 [file BSR-2020-3520_supp.zip › BSR-2020-3520_suppS3.xlsx]

## Sheet: BP
Category	GO	Description	%InGO	Enrichment	LogP	Log(q-value)	Hits
GO Biological Processes	GO:0019221	cytokine-mediated signaling pathway	50	15.3059	-29.9805	-25.7807	AKT1|ARG1|BCL2|CASP3|CD40LG|CDKN1A|EDN1|GSTP1|HMOX1|ICAM1|IFNG|IL2|IL4|IL6|IL10|MMP1|MMP2|MMP9|MMP12|NOS2|PPARG|PTGS2|PTPN2|PTPN6|PTPN11|RELA|STAT3|SYK|TNF|TP53|VEGFA|NR1H3
GO Biological Processes	GO:0010942	positive regulation of cell death	35.9375	11.8496	-18.4058	-15.7375	ADORA1|PARP1|AKT1|ALOX12|BCL2|CASP3|CASP9|CD40LG|CDKN1A|HMOX1|IFNG|IL6|IL10|JUN|MMP9|PPARG|PTGS2|PTPN2|SYK|TNF|TP53|XDH|NOX4
GO Biological Processes	GO:0008285	negative regulation of cell proliferation	34.375	10.8359	-16.7377	-14.2455	ADORA1|ARG1|BCL2|CASP3|CDKN1A|GSTP1|HMOX1|IFNG|IL2|IL6|IL10|JUN|NOS3|PPARG|PTGS2|PTPN2|PTPN6|STAT3|TNF|TP53|XDH|NOX4
GO Biological Processes	GO:0043068	positive regulation of programmed cell death	32.8125	11.6213	-16.5444	-14.0849	AKT1|ALOX12|BCL2|CASP3|CASP9|CD40LG|CDKN1A|HMOX1|IFNG|IL6|IL10|JUN|MMP9|PPARG|PTGS2|PTPN2|SYK|TNF|TP53|XDH|NOX4
GO Biological Processes	GO:0043065	positive regulation of apoptotic process	31.25	11.2146	-15.4241	-13.0438	AKT1|ALOX12|BCL2|CASP3|CASP9|CD40LG|HMOX1|IFNG|IL6|IL10|JUN|MMP9|PPARG|PTGS2|PTPN2|SYK|TNF|TP53|XDH|NOX4
GO Biological Processes	GO:0033002	muscle cell proliferation	32.8125	33.3143	-26.0732	-22.1744	AKT1|AKR1B1|ALOX12|CDKN1A|MAPK14|EDN1|EGFR|GSTP1|HMOX1|IFNG|IL6|IL10|JUN|MDM2|MMP2|MMP9|PPARG|MAPK1|PTGS2|STAT3|TNF
GO Biological Processes	GO:0006979	response to oxidative stress	37.5	19.9511	-24.5848	-20.8621	PARP1|AKT1|ARG1|BCL2|CASP3|CD38|EDN1|EGFR|GSTP1|HMOX1|IL6|IL10|JUN|MDM2|MMP2|MMP9|NOS3|MAPK1|PTGS1|PTGS2|RELA|TNF|TP53|NOX4
GO Biological Processes	GO:0048660	regulation of smooth muscle cell proliferation	28.125	40.5516	-23.8265	-20.3257	AKT1|AKR1B1|ALOX12|CDKN1A|EDN1|EGFR|GSTP1|HMOX1|IFNG|IL6|IL10|JUN|MDM2|MMP2|MMP9|PPARG|PTGS2|TNF
GO Biological Processes	GO:0048659	smooth muscle cell proliferation	28.125	40.0773	-23.7312	-20.3095	AKT1|AKR1B1|ALOX12|CDKN1A|EDN1|EGFR|GSTP1|HMOX1|IFNG|IL6|IL10|JUN|MDM2|MMP2|MMP9|PPARG|PTGS2|TNF
GO Biological Processes	GO:0000302	response to reactive oxygen species	28.125	29.0391	-21.1498	-18.1804	AKT1|ARG1|BCL2|CASP3|EDN1|EGFR|GSTP1|HMOX1|IL6|IL10|JUN|MDM2|MMP2|MMP9|NOS3|MAPK1|RELA|TNF
GO Biological Processes	GO:0034599	cellular response to oxidative stress	29.6875	23.4109	-20.5642	-17.6197	PARP1|AKT1|ARG1|BCL2|EGFR|GSTP1|HMOX1|IL6|IL10|JUN|MDM2|MMP2|MMP9|NOS3|MAPK1|RELA|TNF|TP53|NOX4
GO Biological Processes	GO:0048661	positive regulation of smooth muscle cell proliferation	21.875	52.7751	-20.1557	-17.2781	AKT1|AKR1B1|ALOX12|EDN1|EGFR|HMOX1|IL6|IL10|JUN|MDM2|MMP2|MMP9|PTGS2|TNF
GO Biological Processes	GO:0010035	response to inorganic substance	32.8125	14.1763	-18.2938	-15.6381	PARP1|AKT1|AKR1B1|ARG1|BCL2|CASP3|CASP9|EDN1|EGFR|HMOX1|ICAM1|IL6|IL10|JUN|MDM2|MMP9|NOS3|MAPK1|PTGS2|RELA|TNF
GO Biological Processes	GO:1904705	regulation of vascular smooth muscle cell proliferation	17.1875	49.2715	-15.5165	-13.1296	CDKN1A|EDN1|GSTP1|HMOX1|IL10|JUN|MDM2|MMP2|MMP9|PPARG|TNF
GO Biological Processes	GO:1990874	vascular smooth muscle cell proliferation	17.1875	49.2715	-15.5165	-13.1296	CDKN1A|EDN1|GSTP1|HMOX1|IL10|JUN|MDM2|MMP2|MMP9|PPARG|TNF
GO Biological Processes	GO:0034614	cellular response to reactive oxygen species	20.3125	29.115	-15.2501	-12.9076	AKT1|ARG1|EGFR|IL6|IL10|JUN|MDM2|MMP2|MMP9|NOS3|MAPK1|RELA|TNF
GO Biological Processes	GO:0010038	response to metal ion	23.4375	15.7328	-13.613	-11.4701	PARP1|AKT1|ARG1|BCL2|CASP3|CASP9|EDN1|EGFR|HMOX1|ICAM1|JUN|MDM2|MMP9|MAPK1|PTGS2
GO Biological Processes	GO:1904707	positive regulation of vascular smooth muscle cell proliferation	10.9375	54.3906	-10.315	-8.47498	EDN1|IL10|JUN|MDM2|MMP2|MMP9|TNF
GO Biological Processes	GO:0046686	response to cadmium ion	10.9375	41.6428	-9.46906	-7.71486	AKT1|ARG1|EGFR|HMOX1|JUN|MMP9|MAPK1
GO Biological Processes	GO:0071276	cellular response to cadmium ion	9.375	60.116	-9.17567	-7.45153	AKT1|EGFR|HMOX1|JUN|MMP9|MAPK1
GO Biological Processes	GO:0071248	cellular response to metal ion	14.0625	17.9404	-8.75543	-7.07806	PARP1|AKT1|EDN1|EGFR|HMOX1|JUN|MMP9|MAPK1|PTGS2
GO Biological Processes	GO:0071241	cellular response to inorganic substance	14.0625	15.6466	-8.23478	-6.61817	PARP1|AKT1|EDN1|EGFR|HMOX1|JUN|MMP9|MAPK1|PTGS2
GO Biological Processes	GO:0072593	reactive oxygen species metabolic process	32.8125	27.956	-24.4434	-20.8456	AKT1|ALOX12|BCL2|CDKN1A|MAPK14|EDN1|EGFR|GSTP1|ICAM1|IFNG|IL10|INSR|NOS2|NOS3|PTGS2|STAT3|SYK|TNF|TP53|XDH|NOX4
GO Biological Processes	GO:2000377	regulation of reactive oxygen species metabolic process	28.125	34.7879	-22.5902	-19.3447	AKT1|BCL2|CDKN1A|MAPK14|EDN1|EGFR|GSTP1|ICAM1|IFNG|IL10|INSR|PTGS2|STAT3|SYK|TNF|TP53|XDH|NOX4
GO Biological Processes	GO:2000379	positive regulation of reactive oxygen species metabolic process	23.4375	55.4468	-21.9421	-18.8563	AKT1|CDKN1A|MAPK14|EDN1|EGFR|GSTP1|ICAM1|IFNG|INSR|PTGS2|SYK|TNF|TP53|XDH|NOX4
GO Biological Processes	GO:0062013	positive regulation of small molecule metabolic process	20.3125	31.5258	-15.7056	-13.2981	AKT1|HTR2A|IFNG|IL4|INSR|NOS2|NOS3|PPARG|PTGS2|PTPN2|STAT3|TNF|NR1H3
GO Biological Processes	GO:1903409	reactive oxygen species biosynthetic process	18.75	36.5505	-15.2947	-12.94	AKT1|EDN1|ICAM1|IFNG|IL10|INSR|NOS2|NOS3|PTGS2|STAT3|TNF|NOX4
GO Biological Processes	GO:0006809	nitric oxide biosynthetic process	15.625	49.446	-14.1457	-11.9502	AKT1|EDN1|ICAM1|IFNG|IL10|INSR|NOS2|NOS3|PTGS2|TNF
GO Biological Processes	GO:0046209	nitric oxide metabolic process	15.625	46.431	-13.86	-11.6896	AKT1|EDN1|ICAM1|IFNG|IL10|INSR|NOS2|NOS3|PTGS2|TNF
GO Biological Processes	GO:2001057	reactive nitrogen species metabolic process	15.625	44.7923	-13.6975	-11.5351	AKT1|EDN1|ICAM1|IFNG|IL10|INSR|NOS2|NOS3|PTGS2|TNF
GO Biological Processes	GO:0062012	regulation of small molecule metabolic process	25	12.9888	-13.2394	-11.1224	PARP1|AKT1|FASN|HTR2A|IFNG|IL4|INSR|NOS2|NOS3|PPARG|PTGS2|PTPN2|STAT3|TNF|TP53|NR1H3
GO Biological Processes	GO:0042136	neurotransmitter biosynthetic process	15.625	35.9183	-12.7082	-10.6355	AKT1|EDN1|ICAM1|IFNG|IL10|INSR|NOS2|NOS3|PTGS2|TNF
GO Biological Processes	GO:0045428	regulation of nitric oxide biosynthetic process	12.5	46.1496	-11.1347	-9.22048	AKT1|EDN1|ICAM1|IFNG|IL10|INSR|PTGS2|TNF
GO Biological Processes	GO:1903426	regulation of reactive oxygen species biosynthetic process	14.0625	32.9482	-11.1259	-9.21461	AKT1|EDN1|ICAM1|IFNG|IL10|INSR|PTGS2|STAT3|TNF
GO Biological Processes	GO:0042133	neurotransmitter metabolic process	15.625	25.0483	-11.1244	-9.21461	AKT1|EDN1|ICAM1|IFNG|IL10|INSR|NOS2|NOS3|PTGS2|TNF
GO Biological Processes	GO:0045429	positive regulation of nitric oxide biosynthetic process	10.9375	61.98	-10.7354	-8.85577	AKT1|EDN1|ICAM1|IFNG|INSR|PTGS2|TNF
GO Biological Processes	GO:1904407	positive regulation of nitric oxide metabolic process	10.9375	60.5714	-10.6611	-8.78594	AKT1|EDN1|ICAM1|IFNG|INSR|PTGS2|TNF
GO Biological Processes	GO:0001505	regulation of neurotransmitter levels	18.75	12.8699	-9.89809	-8.08921	AKT1|EDN1|HTR2A|ICAM1|IFNG|IL10|INSR|ITGB3|NOS2|NOS3|PTGS2|TNF
GO Biological Processes	GO:1903428	positive regulation of reactive oxygen species biosynthetic process	10.9375	46.7569	-9.83384	-8.03023	AKT1|EDN1|ICAM1|IFNG|INSR|PTGS2|TNF
GO Biological Processes	GO:0001659	temperature homeostasis	14.0625	19.6932	-9.11298	-7.39889	ADORA1|HTR2A|IL4|PTGS2|STAT3|SYK|TNF|VEGFA|NR1H3
GO Biological Processes	GO:0045834	positive regulation of lipid metabolic process	12.5	20.5802	-8.29385	-6.66923	ADORA1|AKT1|HTR2A|IFNG|PPARG|PTGS2|TNF|NR1H3
GO Biological Processes	GO:0008610	lipid biosynthetic process	20.3125	6.92244	-7.44945	-5.89995	AKT1|AKR1B1|ALOX12|CYP19A1|EDN1|FASN|HTR2A|IFNG|PIK3CG|PTGS1|PTGS2|TNF|NR1H3
GO Biological Processes	GO:0046889	positive regulation of lipid biosynthetic process	9.375	26.8754	-7.01753	-5.51408	AKT1|HTR2A|IFNG|PTGS2|TNF|NR1H3
GO Biological Processes	GO:0019216	regulation of lipid metabolic process	15.625	9.13032	-6.89081	-5.39958	ADORA1|AKT1|FASN|HTR2A|IFNG|PIK3CG|PPARG|PTGS2|TNF|NR1H3
GO Biological Processes	GO:0046890	regulation of lipid biosynthetic process	10.9375	13.1938	-5.9958	-4.5967	AKT1|FASN|HTR2A|IFNG|PTGS2|TNF|NR1H3
GO Biological Processes	GO:0071417	cellular response to organonitrogen compound	39.0625	15.9437	-23.2706	-19.9266	PARP1|AKT1|AKR1B1|ARG1|CASP3|CASP7|EDN1|EGFR|GSTP1|ICAM1|INSR|MDM2|MMP2|PIK3CG|PPARG|MAPK1|PTGS2|PTPN2|PTPN11|RELA|SLC2A4|STAT3|TNF|TP53|NOX4
GO Biological Processes	GO:1901699	cellular response to nitrogen compound	39.0625	14.4218	-22.2031	-19.0447	PARP1|AKT1|AKR1B1|ARG1|CASP3|CASP7|EDN1|EGFR|GSTP1|ICAM1|INSR|MDM2|MMP2|PIK3CG|PPARG|MAPK1|PTGS2|PTPN2|PTPN11|RELA|SLC2A4|STAT3|TNF|TP53|NOX4
GO Biological Processes	GO:1901652	response to peptide	34.375	15.6857	-20.1558	-17.2781	PARP1|AKT1|AKR1B1|ARG1|MAPK14|EDN1|GSTP1|ICAM1|IL10|INSR|MDM2|MMP2|MMP9|MMP12|PPARG|PTGS2|PTPN2|PTPN11|RELA|SLC2A4|STAT3|TP53
GO Biological Processes	GO:1901653	cellular response to peptide	25	15.3445	-14.3593	-12.1418	PARP1|AKT1|AKR1B1|ARG1|EDN1|GSTP1|ICAM1|INSR|MDM2|PPARG|PTPN2|PTPN11|RELA|SLC2A4|STAT3|TP53
GO Biological Processes	GO:0043434	response to peptide hormone	25	13.7511	-13.6211	-11.4744	PARP1|AKT1|ARG1|EDN1|GSTP1|ICAM1|IL10|INSR|MDM2|PPARG|PTGS2|PTPN2|PTPN11|RELA|SLC2A4|STAT3
GO Biological Processes	GO:0071375	cellular response to peptide hormone stimulus	20.3125	15.1362	-11.591	-9.62415	PARP1|AKT1|ARG1|EDN1|GSTP1|INSR|MDM2|PPARG|PTPN2|PTPN11|RELA|SLC2A4|STAT3
GO Biological Processes	GO:0032868	response to insulin	17.1875	15.011	-9.8007	-8.00572	PARP1|AKT1|GSTP1|ICAM1|IL10|INSR|PPARG|PTPN2|PTPN11|RELA|SLC2A4
GO Biological Processes	GO:0032869	cellular response to insulin stimulus	14.0625	15.366	-8.16627	-6.55752	PARP1|AKT1|GSTP1|INSR|PPARG|PTPN2|PTPN11|RELA|SLC2A4
GO Biological Processes	GO:0097305	response to alcohol	14.0625	14.3373	-7.9048	-6.31459	PARP1|AKT1|CDKN1A|GSTP1|ICAM1|IL2|PPARG|SLC2A4|STAT3
GO Biological Processes	GO:0042593	glucose homeostasis	14.0625	14.1013	-7.84237	-6.2627	AKT1|ICAM1|INSR|PPARG|PTPN2|PTPN11|SLC2A4|STAT3|NOX4
GO Biological Processes	GO:0033500	carbohydrate homeostasis	14.0625	14.0435	-7.82694	-6.25037	AKT1|ICAM1|INSR|PPARG|PTPN2|PTPN11|SLC2A4|STAT3|NOX4
GO Biological Processes	GO:0045471	response to ethanol	7.8125	14.8724	-4.65766	-3.41498	GSTP1|ICAM1|IL2|SLC2A4|STAT3
GO Biological Processes	GO:0048545	response to steroid hormone	34.375	21.6999	-23.2233	-19.9266	PARP1|ARG1|BCL2|CASP3|CASP9|CD38|CDKN1A|EDN1|EGFR|ESR1|GSTP1|ICAM1|IL6|IL10|MDM2|NR3C2|PPARG|PTGS2|RELA|TNF|NR1I2|NR1H3
GO Biological Processes	GO:0032496	response to lipopolysaccharide	29.6875	21.4022	-19.8249	-16.9868	AKT1|ARG1|CASP3|CASP9|MAPK14|EDN1|GSTP1|ICAM1|IL6|IL10|JUN|NOS2|NOS3|MAPK1|PTGS2|RELA|TNF|NR1I2|NR1H3
GO Biological Processes	GO:0002237	response to molecule of bacterial origin	29.6875	20.2066	-19.3533	-16.5514	AKT1|ARG1|CASP3|CASP9|MAPK14|EDN1|GSTP1|ICAM1|IL6|IL10|JUN|NOS2|NOS3|MAPK1|PTGS2|RELA|TNF|NR1I2|NR1H3
GO Biological Processes	GO:0071396	cellular response to lipid	34.375	13.5977	-18.8253	-16.1026	PARP1|AKT1|ALOX12|ARG1|CASP9|MAPK14|EDN1|EGFR|ESR1|GSTP1|ICAM1|IL6|IL10|NR3C2|NOS2|NOS3|PPARG|MAPK1|RELA|TNF|NR1I2|NR1H3
GO Biological Processes	GO:0009636	response to toxic substance	32.8125	15.0008	-18.7959	-16.0879	ARG1|BCL2|CASP3|CDKN1A|EDN1|GSTP1|HMOX1|ICAM1|IL2|IL6|IL10|JUN|MDM2|NOS3|MAPK1|PTGS1|PTGS2|RELA|SLC2A4|STAT3|TNF
GO Biological Processes	GO:0007568	aging	28.125	21.4834	-18.7826	-16.0879	AKT1|ALOX12|ARG1|BCL2|CASP9|CDKN1A|MAPK14|EDN1|HTR2A|ICAM1|IL10|JUN|MAPK1|PTGS2|RELA|STAT3|TP53|NOX4
GO Biological Processes	GO:0071216	cellular response to biotic stimulus	25	24.4649	-17.561	-14.9633	AKT1|ARG1|MAPK14|GSTP1|ICAM1|IL6|IL10|NOS2|NOS3|MAPK1|RELA|SYK|TNF|TP53|NR1I2|NR1H3
GO Biological Processes	GO:0031960	response to corticosteroid	21.875	32.7011	-17.1369	-14.5903	PARP1|ARG1|BCL2|CASP3|CASP9|CDKN1A|EDN1|EGFR|GSTP1|ICAM1|IL6|IL10|PTGS2|TNF
GO Biological Processes	GO:0046677	response to antibiotic	26.5625	19.5543	-17.0281	-14.5095	ARG1|BCL2|CASP3|CASP9|EDN1|GSTP1|HMOX1|ICAM1|IL2|IL6|IL10|JUN|MDM2|RELA|SLC2A4|STAT3|TP53
GO Biological Processes	GO:0051384	response to glucocorticoid	20.3125	33.901	-16.1235	-13.6872	ARG1|BCL2|CASP3|CASP9|CDKN1A|EDN1|EGFR|GSTP1|ICAM1|IL6|IL10|PTGS2|TNF
GO Biological Processes	GO:0071222	cellular response to lipopolysaccharide	21.875	25.1428	-15.5209	-13.1296	AKT1|ARG1|MAPK14|GSTP1|ICAM1|IL6|IL10|NOS2|NOS3|MAPK1|RELA|TNF|NR1I2|NR1H3
GO Biological Processes	GO:0071219	cellular response to molecule of bacterial origin	21.875	23.6901	-15.1587	-12.8281	AKT1|ARG1|MAPK14|GSTP1|ICAM1|IL6|IL10|NOS2|NOS3|MAPK1|RELA|TNF|NR1I2|NR1H3
GO Biological Processes	GO:0009617	response to bacterium	31.25	10.4454	-14.8367	-12.5612	AKT1|ARG1|CASP3|CASP9|MAPK14|EDN1|GSTP1|ICAM1|IL6|IL10|JUN|NOS2|NOS3|MAPK1|PTGS2|RELA|SYK|TNF|NR1I2|NR1H3
GO Biological Processes	GO:0035690	cellular response to drug	23.4375	15.1889	-13.3901	-11.2622	ARG1|CASP9|EDN1|EGFR|HMOX1|ICAM1|IL6|IL10|MDM2|NOS2|MAPK1|PTGS2|RELA|TNF|TP53
GO Biological Processes	GO:0030335	positive regulation of cell migration	37.5	16.3172	-22.511	-19.3112	AKT1|ALOX12|BCL2|MAPK14|EDN1|EGFR|F10|HMOX1|ICAM1|IFNG|IL6|INSR|ITGA2B|ITGB3|JUN|MDM2|MMP9|NOS3|MAPK1|PTGS2|STAT3|TNF|VEGFA|NOX4
GO Biological Processes	GO:2000147	positive regulation of cell motility	37.5	15.6466	-22.0814	-18.9607	AKT1|ALOX12|BCL2|MAPK14|EDN1|EGFR|F10|HMOX1|ICAM1|IFNG|IL6|INSR|ITGA2B|ITGB3|JUN|MDM2|MMP9|NOS3|MAPK1|PTGS2|STAT3|TNF|VEGFA|NOX4
GO Biological Processes	GO:0051272	positive regulation of cellular component movement	37.5	15.204	-21.7882	-18.7346	AKT1|ALOX12|BCL2|MAPK14|EDN1|EGFR|F10|HMOX1|ICAM1|IFNG|IL6|INSR|ITGA2B|ITGB3|JUN|MDM2|MMP9|NOS3|MAPK1|PTGS2|STAT3|TNF|VEGFA|NOX4
GO Biological Processes	GO:0040017	positive regulation of locomotion	37.5	14.9308	-21.6032	-18.5795	AKT1|ALOX12|BCL2|MAPK14|EDN1|EGFR|F10|HMOX1|ICAM1|IFNG|IL6|INSR|ITGA2B|ITGB3|JUN|MDM2|MMP9|NOS3|MAPK1|PTGS2|STAT3|TNF|VEGFA|NOX4
GO Biological Processes	GO:0010631	epithelial cell migration	25	16.9687	-15.0417	-12.734	AKT1|ALOX12|MAPK14|DPP4|EDN1|HMOX1|IFNG|IL4|ITGB3|JUN|MMP9|NOS3|PPARG|PTGS2|PTPN11|VEGFA
GO Biological Processes	GO:0090132	epithelium migration	25	16.828	-14.9851	-12.6879	AKT1|ALOX12|MAPK14|DPP4|EDN1|HMOX1|IFNG|IL4|ITGB3|JUN|MMP9|NOS3|PPARG|PTGS2|PTPN11|VEGFA
GO Biological Processes	GO:0090130	tissue migration	25	16.5537	-14.8734	-12.5926	AKT1|ALOX12|MAPK14|DPP4|EDN1|HMOX1|IFNG|IL4|ITGB3|JUN|MMP9|NOS3|PPARG|PTGS2|PTPN11|VEGFA
GO Biological Processes	GO:0001568	blood vessel development	31.25	9.80011	-14.3126	-12.104	AKT1|MAPK14|EDN1|EDNRA|HMOX1|IL6|IL10|ITGB3|JUN|MDM2|MMP2|NOS3|PIK3CG|PPARG|MAPK1|PTGS2|STAT3|SYK|VEGFA|XDH
GO Biological Processes	GO:0010634	positive regulation of epithelial cell migration	18.75	26.1075	-13.515	-11.3759	AKT1|ALOX12|MAPK14|EDN1|HMOX1|IFNG|ITGB3|JUN|MMP9|NOS3|PTGS2|VEGFA
GO Biological Processes	GO:0010632	regulation of epithelial cell migration	21.875	17.9471	-13.487	-11.3516	AKT1|ALOX12|MAPK14|EDN1|HMOX1|IFNG|IL4|ITGB3|JUN|MMP9|NOS3|PPARG|PTGS2|VEGFA
GO Biological Processes	GO:0001667	ameboidal-type cell migration	25	12.9062	-13.1968	-11.0834	AKT1|ALOX12|MAPK14|DPP4|EDN1|HMOX1|IFNG|IL4|ITGB3|JUN|MMP9|NOS3|PPARG|PTGS2|PTPN11|VEGFA
GO Biological Processes	GO:0048514	blood vessel morphogenesis	28.125	9.9322	-12.9299	-10.8339	AKT1|MAPK14|EDN1|EDNRA|HMOX1|IL6|IL10|ITGB3|JUN|MMP2|NOS3|PIK3CG|PPARG|PTGS2|STAT3|SYK|VEGFA|XDH
GO Biological Processes	GO:0001525	angiogenesis	26.5625	10.8964	-12.8412	-10.7553	AKT1|MAPK14|EDN1|EDNRA|HMOX1|IL6|IL10|ITGB3|JUN|MMP2|NOS3|PIK3CG|PPARG|PTGS2|STAT3|SYK|VEGFA
GO Biological Processes	GO:0010595	positive regulation of endothelial cell migration	14.0625	26.1573	-10.2151	-8.38633	AKT1|ALOX12|MAPK14|EDN1|HMOX1|ITGB3|NOS3|PTGS2|VEGFA
GO Biological Processes	GO:0043542	endothelial cell migration	17.1875	14.9574	-9.78417	-7.9926	AKT1|ALOX12|MAPK14|DPP4|EDN1|HMOX1|ITGB3|NOS3|PPARG|PTGS2|VEGFA
GO Biological Processes	GO:0010594	regulation of endothelial cell migration	15.625	16.2707	-9.27611	-7.54168	AKT1|ALOX12|MAPK14|EDN1|HMOX1|ITGB3|NOS3|PPARG|PTGS2|VEGFA
GO Biological Processes	GO:0043536	positive regulation of blood vessel endothelial cell migration	10.9375	33.3143	-8.77457	-7.0959	AKT1|ALOX12|MAPK14|HMOX1|NOS3|PTGS2|VEGFA
GO Biological Processes	GO:0043535	regulation of blood vessel endothelial cell migration	12.5	19.1564	-8.04868	-6.44766	AKT1|ALOX12|MAPK14|HMOX1|NOS3|PPARG|PTGS2|VEGFA
GO Biological Processes	GO:0009266	response to temperature stimulus	14.0625	14.0435	-7.82694	-6.25037	ADORA1|AKT1|CDKN1A|HMOX1|HTR2A|NOS3|PPARG|MAPK1|PTGS2
GO Biological Processes	GO:0043534	blood vessel endothelial cell migration	12.5	16.6441	-7.57127	-6.01786	AKT1|ALOX12|MAPK14|HMOX1|NOS3|PPARG|PTGS2|VEGFA
GO Biological Processes	GO:1901342	regulation of vasculature development	14.0625	7.89541	-5.71617	-4.33788	HMOX1|IL6|IL10|NOS3|PPARG|PTGS2|STAT3|VEGFA|XDH
GO Biological Processes	GO:0035633	maintenance of permeability of blood-brain barrier	4.6875	114.22	-5.68897	-4.31394	IL6|PTGS2|VEGFA
GO Biological Processes	GO:0009408	response to heat	9.375	12.9062	-5.14659	-3.83664	AKT1|CDKN1A|HMOX1|NOS3|MAPK1|PTGS2
GO Biological Processes	GO:0045765	regulation of angiogenesis	12.5	7.77009	-5.07461	-3.77517	HMOX1|IL6|IL10|NOS3|PPARG|PTGS2|STAT3|VEGFA
GO Biological Processes	GO:0045766	positive regulation of angiogenesis	9.375	11.0894	-4.77163	-3.51134	HMOX1|IL10|NOS3|PTGS2|STAT3|VEGFA
GO Biological Processes	GO:1903672	positive regulation of sprouting angiogenesis	6.25	23.4298	-4.58541	-3.35315	HMOX1|IL10|PTGS2|VEGFA
GO Biological Processes	GO:1904018	positive regulation of vasculature development	9.375	9.80432	-4.47088	-3.25621	HMOX1|IL10|NOS3|PTGS2|STAT3|VEGFA
GO Biological Processes	GO:0001893	maternal placenta development	4.6875	31.7279	-3.93564	-2.78929	AKT1|MAPK1|PTGS2
GO Biological Processes	GO:0034405	response to fluid shear stress	4.6875	31.7279	-3.93564	-2.78929	AKT1|NOS3|PTGS2
GO Biological Processes	GO:0090050	positive regulation of cell migration involved in sprouting angiogenesis	4.6875	30.8704	-3.89973	-2.75682	HMOX1|PTGS2|VEGFA
GO Biological Processes	GO:0002042	cell migration involved in sprouting angiogenesis	6.25	15.5402	-3.8864	-2.74428	AKT1|HMOX1|PTGS2|VEGFA
GO Biological Processes	GO:0002040	sprouting angiogenesis	7.8125	10.1259	-3.86432	-2.72634	AKT1|HMOX1|IL10|PTGS2|VEGFA
GO Biological Processes	GO:0034605	cellular response to heat	6.25	11.1981	-3.34193	-2.25573	CDKN1A|HMOX1|MAPK1|PTGS2
GO Biological Processes	GO:1903670	regulation of sprouting angiogenesis	6.25	10.8781	-3.29442	-2.21353	HMOX1|IL10|PTGS2|VEGFA
GO Biological Processes	GO:0090049	regulation of cell migration involved in sprouting angiogenesis	4.6875	13.9293	-2.87945	-1.82824	HMOX1|PTGS2|VEGFA
GO Biological Processes	GO:0071407	cellular response to organic cyclic compound	35.9375	16.0972	-21.3805	-18.3848	PARP1|AKT1|ARG1|CASP3|CASP7|CASP9|EDN1|EGFR|ESR1|GSTP1|ICAM1|IL10|MDM2|NR3C2|PIK3CG|PPARG|MAPK1|PTGS2|STAT3|TNF|NR1I2|NR1H3|NOX4
GO Biological Processes	GO:0032870	cellular response to hormone stimulus	34.375	11.7643	-17.4895	-14.9129	PARP1|AKT1|ARG1|CASP9|EDN1|EGFR|ESR1|GSTP1|ICAM1|IL10|INSR|JUN|MDM2|NR3C2|PPARG|PTPN2|PTPN11|RELA|SLC2A4|STAT3|NR1I2|NR1H3
GO Biological Processes	GO:1901654	response to ketone	20.3125	24.9977	-14.3835	-12.1568	PARP1|AKT1|AKR1B1|ARG1|CASP9|CD38|CDKN1A|EDN1|EGFR|ICAM1|PPARG|RELA|NR1H3
GO Biological Processes	GO:0001101	response to acid chemical	23.4375	16.4583	-13.8993	-11.7207	AKT1|AKR1B1|ARG1|CASP3|CD38|EDN1|EGFR|GSTP1|ICAM1|MMP2|PPARG|PTGS2|RELA|TNF|VEGFA
GO Biological Processes	GO:0071383	cellular response to steroid hormone stimulus	18.75	18.3486	-11.6902	-9.70791	PARP1|ARG1|CASP9|EDN1|EGFR|ESR1|GSTP1|ICAM1|NR3C2|PPARG|NR1I2|NR1H3
GO Biological Processes	GO:0009410	response to xenobiotic stimulus	18.75	15.8639	-10.9495	-9.05289	ARG1|CASP9|EDN1|EGFR|GSTP1|HTR2A|ICAM1|MDM2|PPARG|PTGS1|RELA|NR1I2
GO Biological Processes	GO:0043200	response to amino acid	14.0625	30.058	-10.762	-8.87914	ARG1|CASP3|EDN1|EGFR|GSTP1|ICAM1|MMP2|RELA|TNF
GO Biological Processes	GO:1901655	cellular response to ketone	10.9375	28.0541	-8.24654	-6.62879	AKT1|AKR1B1|ARG1|CASP9|EGFR|ICAM1|PPARG
GO Biological Processes	GO:0071385	cellular response to glucocorticoid stimulus	9.375	38.7188	-7.98154	-6.38596	ARG1|CASP9|EDN1|EGFR|GSTP1|ICAM1
GO Biological Processes	GO:0071384	cellular response to corticosteroid stimulus	9.375	36.8453	-7.84928	-6.26542	ARG1|CASP9|EDN1|EGFR|GSTP1|ICAM1
GO Biological Processes	GO:0071548	response to dexamethasone	7.8125	46.431	-7.1293	-5.61163	ARG1|CASP9|EDN1|EGFR|ICAM1
GO Biological Processes	GO:0097327	response to antineoplastic agent	9.375	23.0748	-6.62136	-5.15635	ARG1|CASP9|EDN1|EGFR|HMOX1|ICAM1
GO Biological Processes	GO:0071466	cellular response to xenobiotic stimulus	10.9375	14.8891	-6.34874	-4.90835	ARG1|CASP9|EGFR|GSTP1|ICAM1|PTGS1|NR1I2
GO Biological Processes	GO:0071549	cellular response to dexamethasone stimulus	6.25	49.127	-5.88914	-4.49619	ARG1|CASP9|EGFR|ICAM1
GO Biological Processes	GO:0071229	cellular response to acid chemical	10.9375	12.5714	-5.85563	-4.46714	AKT1|EDN1|EGFR|MMP2|PPARG|TNF|VEGFA
GO Biological Processes	GO:0050730	regulation of peptidyl-tyrosine phosphorylation	28.125	26.4603	-20.4146	-17.4935	ADORA1|EGFR|HTR2A|ICAM1|IFNG|IL2|IL4|IL6|ITGB3|PTPN2|PTPN6|PTPN11|STAT3|SYK|TNF|TP53|VEGFA|NOX4
GO Biological Processes	GO:0018108	peptidyl-tyrosine phosphorylation	29.6875	19.4985	-19.0615	-16.2766	ADORA1|EGFR|HTR2A|ICAM1|IFNG|IL2|IL4|IL6|INSR|ITGB3|PTPN2|PTPN6|PTPN11|STAT3|SYK|TNF|TP53|VEGFA|NOX4
GO Biological Processes	GO:0018212	peptidyl-tyrosine modification	29.6875	19.3421	-18.9957	-16.2289	ADORA1|EGFR|HTR2A|ICAM1|IFNG|IL2|IL4|IL6|INSR|ITGB3|PTPN2|PTPN6|PTPN11|STAT3|SYK|TNF|TP53|VEGFA|NOX4
GO Biological Processes	GO:0050731	positive regulation of peptidyl-tyrosine phosphorylation	23.4375	29.4382	-17.6687	-15.0486	ADORA1|HTR2A|ICAM1|IFNG|IL2|IL4|IL6|ITGB3|PTPN11|STAT3|SYK|TNF|TP53|VEGFA|NOX4
GO Biological Processes	GO:0070371	ERK1 and ERK2 cascade	18.75	13.9293	-10.2938	-8.45573	EGFR|GSTP1|HTR2A|ICAM1|JUN|MAPK1|PTPN2|PTPN6|PTPN11|SYK|TNF|NOX4
GO Biological Processes	GO:0070372	regulation of ERK1 and ERK2 cascade	17.1875	13.5977	-9.34534	-7.60341	EGFR|GSTP1|HTR2A|ICAM1|JUN|PTPN2|PTPN6|PTPN11|SYK|TNF|NOX4
GO Biological Processes	GO:0031334	positive regulation of protein complex assembly	15.625	13.3591	-8.44941	-6.8095	PARP1|ESR1|ICAM1|IFNG|JUN|MMP1|SYK|TNF|TP53|VEGFA
GO Biological Processes	GO:0044089	positive regulation of cellular component biogenesis	18.75	8.17319	-7.67867	-6.11835	PARP1|EDN1|ESR1|ICAM1|IFNG|JUN|MMP1|SYK|TNF|TP53|VEGFA|NOX4
GO Biological Processes	GO:0043254	regulation of protein complex assembly	17.1875	8.58213	-7.27512	-5.74287	PARP1|ESR1|ICAM1|IFNG|JUN|MMP1|PTPN11|SYK|TNF|TP53|VEGFA
GO Biological Processes	GO:0070374	positive regulation of ERK1 and ERK2 cascade	10.9375	12.1696	-5.76171	-4.3788	EGFR|HTR2A|ICAM1|JUN|PTPN11|TNF|NOX4
GO Biological Processes	GO:0070482	response to oxygen levels	31.25	19.3266	-20.0247	-17.1673	ADORA1|AKT1|BCL2|CASP3|CD38|CDKN1A|DPP4|EDN1|EDNRA|HMOX1|ICAM1|MDM2|MMP2|NOS2|PPARG|PTGS2|SLC2A4|TP53|VEGFA|NOX4
GO Biological Processes	GO:0001666	response to hypoxia	28.125	19.1431	-17.8881	-15.2446	ADORA1|AKT1|BCL2|CASP3|CD38|DPP4|EDN1|EDNRA|HMOX1|ICAM1|MDM2|MMP2|NOS2|PTGS2|SLC2A4|TP53|VEGFA|NOX4
GO Biological Processes	GO:0036293	response to decreased oxygen levels	28.125	18.5222	-17.6336	-15.0248	ADORA1|AKT1|BCL2|CASP3|CD38|DPP4|EDN1|EDNRA|HMOX1|ICAM1|MDM2|MMP2|NOS2|PTGS2|SLC2A4|TP53|VEGFA|NOX4
GO Biological Processes	GO:0071453	cellular response to oxygen levels	17.1875	17.8216	-10.5987	-8.73536	AKT1|BCL2|EDN1|HMOX1|ICAM1|MDM2|PPARG|PTGS2|SLC2A4|TP53|VEGFA
GO Biological Processes	GO:0071456	cellular response to hypoxia	15.625	18.3045	-9.77551	-7.989	AKT1|BCL2|EDN1|HMOX1|ICAM1|MDM2|PTGS2|SLC2A4|TP53|VEGFA
GO Biological Processes	GO:0036294	cellular response to decreased oxygen levels	15.625	17.4649	-9.57593	-7.81228	AKT1|BCL2|EDN1|HMOX1|ICAM1|MDM2|PTGS2|SLC2A4|TP53|VEGFA
GO Biological Processes	GO:1902532	negative regulation of intracellular signal transduction	17.1875	7.33464	-6.59035	-5.12853	AKT1|BCL2|ESR1|GSTP1|MDM2|MMP9|PTGS2|PTPN2|PTPN6|RELA|XDH
GO Biological Processes	GO:0043154	negative regulation of cysteine-type endopeptidase activity involved in apoptotic process	7.8125	22.6628	-5.55212	-4.19242	AKT1|MDM2|MMP9|PTGS2|VEGFA
GO Biological Processes	GO:2000117	negative regulation of cysteine-type endopeptidase activity	7.8125	20.6921	-5.35693	-4.01925	AKT1|MDM2|MMP9|PTGS2|VEGFA
GO Biological Processes	GO:2001243	negative regulation of intrinsic apoptotic signaling pathway	7.8125	19.229	-5.20037	-3.88479	AKT1|BCL2|MDM2|MMP9|PTGS2
GO Biological Processes	GO:0051346	negative regulation of hydrolase activity	12.5	6.48059	-4.50846	-3.28866	AKT1|MDM2|MMP9|NOS3|PTGS2|TNF|TP53|VEGFA
GO Biological Processes	GO:0045861	negative regulation of proteolysis	10.9375	7.24223	-4.29943	-3.10351	AKT1|IL10|MDM2|MMP9|PTGS2|TP53|VEGFA
GO Biological Processes	GO:0010951	negative regulation of endopeptidase activity	7.8125	7.52439	-3.27019	-2.18997	AKT1|MDM2|MMP9|PTGS2|VEGFA
GO Biological Processes	GO:0010466	negative regulation of peptidase activity	7.8125	7.15666	-3.17187	-2.10078	AKT1|MDM2|MMP9|PTGS2|VEGFA
GO Biological Processes	GO:0022407	regulation of cell-cell adhesion	31.25	18.0443	-19.4352	-16.6156	AKT1|ALOX12|ARG1|CASP3|CD40LG|MAPK14|DPP4|ICAM1|IFNG|IL2|IL4|IL6|IL10|PTPN2|PTPN6|PTPN11|RELA|SYK|TNF|VEGFA
GO Biological Processes	GO:0030155	regulation of cell adhesion	35.9375	12.2303	-18.7099	-16.0286	AKT1|ALOX12|ARG1|BCL2|CASP3|CD40LG|MAPK14|DPP4|ICAM1|IFNG|IL2|IL4|IL6|IL10|MMP12|PIK3CG|PTPN2|PTPN6|PTPN11|RELA|SYK|TNF|VEGFA
GO Biological Processes	GO:1903037	regulation of leukocyte cell-cell adhesion	26.5625	20.5476	-17.3904	-14.8241	AKT1|ARG1|CASP3|CD40LG|DPP4|ICAM1|IFNG|IL2|IL4|IL6|IL10|PTPN2|PTPN6|PTPN11|RELA|SYK|TNF
GO Biological Processes	GO:0050865	regulation of cell activation	32.8125	12.651	-17.2887	-14.7323	AKT1|ALOX12|ARG1|BCL2|CASP3|CD38|CD40LG|CDKN1A|DPP4|HMOX1|IFNG|IL2|IL4|IL6|IL10|NOS3|PTPN2|PTPN6|PTPN11|SYK|NR1H3
GO Biological Processes	GO:0042110	T cell activation	29.6875	15.3262	-17.1087	-14.581	AKT1|ARG1|BCL2|CASP3|CD40LG|DPP4|ICAM1|IFNG|IL2|IL4|IL6|IL10|PIK3CG|PTPN2|PTPN6|PTPN11|STAT3|SYK|TP53
GO Biological Processes	GO:0007159	leukocyte cell-cell adhesion	26.5625	18.5458	-16.642	-14.1582	AKT1|ARG1|CASP3|CD40LG|DPP4|ICAM1|IFNG|IL2|IL4|IL6|IL10|PTPN2|PTPN6|PTPN11|RELA|SYK|TNF
GO Biological Processes	GO:0046649	lymphocyte activation	32.8125	10.6891	-15.8161	-13.4016	AKT1|ARG1|BCL2|CASP3|CD38|CD40LG|CDKN1A|DPP4|ICAM1|IFNG|IL2|IL4|IL6|IL10|PIK3CG|PTPN2|PTPN6|PTPN11|STAT3|SYK|TP53
GO Biological Processes	GO:0002694	regulation of leukocyte activation	29.6875	12.3026	-15.3537	-12.9852	AKT1|ARG1|BCL2|CASP3|CD38|CD40LG|CDKN1A|DPP4|HMOX1|IFNG|IL2|IL4|IL6|IL10|PTPN2|PTPN6|PTPN11|SYK|NR1H3
GO Biological Processes	GO:0070661	leukocyte proliferation	23.4375	18.8482	-14.7659	-12.4955	ARG1|BCL2|CASP3|CD38|CD40LG|CDKN1A|GSTP1|IL2|IL4|IL6|IL10|PIK3CG|PTPN6|SYK|TP53
GO Biological Processes	GO:0022409	positive regulation of cell-cell adhesion	21.875	19.8152	-14.0798	-11.8886	AKT1|CD40LG|DPP4|ICAM1|IFNG|IL2|IL4|IL6|IL10|PTPN6|PTPN11|RELA|SYK|TNF
GO Biological Processes	GO:0051249	regulation of lymphocyte activation	26.5625	12.9191	-14.0421	-11.8551	AKT1|ARG1|BCL2|CASP3|CD38|CD40LG|CDKN1A|DPP4|IFNG|IL2|IL4|IL6|IL10|PTPN2|PTPN6|PTPN11|SYK
GO Biological Processes	GO:0046651	lymphocyte proliferation	21.875	19.3126	-13.9256	-11.7429	ARG1|BCL2|CASP3|CD38|CD40LG|CDKN1A|IL2|IL4|IL6|IL10|PIK3CG|PTPN6|SYK|TP53
GO Biological Processes	GO:0032943	mononuclear cell proliferation	21.875	19.105	-13.8608	-11.6896	ARG1|BCL2|CASP3|CD38|CD40LG|CDKN1A|IL2|IL4|IL6|IL10|PIK3CG|PTPN6|SYK|TP53
GO Biological Processes	GO:0070663	regulation of leukocyte proliferation	20.3125	21.9006	-13.6385	-11.4857	ARG1|BCL2|CASP3|CD38|CD40LG|CDKN1A|GSTP1|IL2|IL4|IL6|IL10|PTPN6|SYK
GO Biological Processes	GO:1903039	positive regulation of leukocyte cell-cell adhesion	20.3125	21.9006	-13.6385	-11.4857	AKT1|CD40LG|DPP4|ICAM1|IFNG|IL2|IL4|IL6|PTPN6|PTPN11|RELA|SYK|TNF
GO Biological Processes	GO:0050863	regulation of T cell activation	21.875	16.6052	-13.0244	-10.9249	AKT1|ARG1|CASP3|CD40LG|DPP4|IFNG|IL2|IL4|IL6|IL10|PTPN2|PTPN6|PTPN11|SYK
GO Biological Processes	GO:0045785	positive regulation of cell adhesion	23.4375	13.7284	-12.7527	-10.6735	AKT1|CD40LG|DPP4|ICAM1|IFNG|IL2|IL4|IL6|IL10|PTPN6|PTPN11|RELA|SYK|TNF|VEGFA
GO Biological Processes	GO:0050670	regulation of lymphocyte proliferation	18.75	21.6531	-12.542	-10.4883	ARG1|BCL2|CASP3|CD38|CD40LG|CDKN1A|IL2|IL4|IL6|IL10|PTPN6|SYK
GO Biological Processes	GO:0032944	regulation of mononuclear cell proliferation	18.75	21.4498	-12.4932	-10.4457	ARG1|BCL2|CASP3|CD38|CD40LG|CDKN1A|IL2|IL4|IL6|IL10|PTPN6|SYK
GO Biological Processes	GO:0002696	positive regulation of leukocyte activation	21.875	13.6324	-11.8613	-9.85736	AKT1|BCL2|CD38|CD40LG|CDKN1A|DPP4|IFNG|IL2|IL4|IL6|IL10|PTPN6|PTPN11|SYK
GO Biological Processes	GO:0042113	B cell activation	20.3125	15.4673	-11.7095	-9.72187	BCL2|CASP3|CD38|CD40LG|CDKN1A|IL2|IL4|IL6|IL10|PTPN2|PTPN6|SYK|TP53
GO Biological Processes	GO:0050867	positive regulation of cell activation	21.875	13.1288	-11.6412	-9.66149	AKT1|BCL2|CD38|CD40LG|CDKN1A|DPP4|IFNG|IL2|IL4|IL6|IL10|PTPN6|PTPN11|SYK
GO Biological Processes	GO:0042098	T cell proliferation	17.1875	22.1591	-11.6249	-9.6478	ARG1|CASP3|CD40LG|IL2|IL4|IL6|IL10|PIK3CG|PTPN6|SYK|TP53
GO Biological Processes	GO:0051251	positive regulation of lymphocyte activation	20.3125	14.305	-11.2825	-9.34748	AKT1|BCL2|CD38|CD40LG|CDKN1A|DPP4|IFNG|IL2|IL4|IL6|PTPN6|PTPN11|SYK
GO Biological Processes	GO:0050864	regulation of B cell activation	15.625	19.6255	-10.0728	-8.24958	BCL2|CASP3|CD38|CDKN1A|IL2|IL4|IL6|IL10|PTPN6|SYK
GO Biological Processes	GO:0030098	lymphocyte differentiation	18.75	12.8699	-9.89809	-8.08921	BCL2|CD40LG|IFNG|IL2|IL4|IL6|IL10|PTPN2|PTPN6|STAT3|SYK|TP53
GO Biological Processes	GO:0042100	B cell proliferation	12.5	32.0618	-9.83494	-8.03023	BCL2|CASP3|CD38|CD40LG|CDKN1A|IL2|IL4|IL10
GO Biological Processes	GO:0050870	positive regulation of T cell activation	15.625	18.4823	-9.81665	-8.01996	AKT1|CD40LG|DPP4|IFNG|IL2|IL4|IL6|PTPN6|PTPN11|SYK
GO Biological Processes	GO:0002700	regulation of production of molecular mediator of immune response	14.0625	23.1528	-9.73891	-7.9574	ARG1|CD40LG|MAPK14|HMOX1|IL2|IL4|IL6|IL10|TNF
GO Biological Processes	GO:0002697	regulation of immune effector process	20.3125	10.6213	-9.67824	-7.90657	ARG1|CD40LG|MAPK14|HMOX1|IFNG|IL2|IL4|IL6|IL10|MMP12|PTPN6|SYK|TNF
GO Biological Processes	GO:0030888	regulation of B cell proliferation	10.9375	43.6908	-9.61988	-7.85464	BCL2|CASP3|CD38|CDKN1A|IL2|IL4|IL10
GO Biological Processes	GO:0042129	regulation of T cell proliferation	14.0625	21.4163	-9.43658	-7.68702	ARG1|CASP3|CD40LG|IL2|IL4|IL6|IL10|PTPN6|SYK
GO Biological Processes	GO:1904019	epithelial cell apoptotic process	12.5	26.4859	-9.16554	-7.44285	CD40LG|HMOX1|ICAM1|IL4|IL6|IL10|PIK3CG|TNF
GO Biological Processes	GO:0030183	B cell differentiation	12.5	23.0748	-8.68745	-7.01912	BCL2|CD40LG|IL4|IL10|PTPN2|PTPN6|SYK|TP53
GO Biological Processes	GO:0050671	positive regulation of lymphocyte proliferation	12.5	23.0748	-8.68745	-7.01912	BCL2|CD38|CD40LG|CDKN1A|IL2|IL4|IL6|SYK
GO Biological Processes	GO:0032946	positive regulation of mononuclear cell proliferation	12.5	22.9013	-8.6614	-6.99646	BCL2|CD38|CD40LG|CDKN1A|IL2|IL4|IL6|SYK
GO Biological Processes	GO:0002703	regulation of leukocyte mediated immunity	14.0625	16.634	-8.46708	-6.82237	ARG1|HMOX1|IL2|IL4|IL6|IL10|PTPN6|SYK|TNF
GO Biological Processes	GO:0070665	positive regulation of leukocyte proliferation	12.5	21.602	-8.46019	-6.81789	BCL2|CD38|CD40LG|CDKN1A|IL2|IL4|IL6|SYK
GO Biological Processes	GO:1904035	regulation of epithelial cell apoptotic process	10.9375	28.6574	-8.31161	-6.68583	CD40LG|HMOX1|ICAM1|IL4|IL6|IL10|TNF
GO Biological Processes	GO:0002699	positive regulation of immune effector process	14.0625	15.505	-8.20036	-6.58714	ARG1|MAPK14|HMOX1|IFNG|IL2|IL4|IL6|SYK|TNF
GO Biological Processes	GO:0002367	cytokine production involved in immune response	10.9375	24.9079	-7.88435	-6.29732	ARG1|MAPK14|HMOX1|IL4|IL6|IL10|TNF
GO Biological Processes	GO:0030217	T cell differentiation	14.0625	14.1013	-7.84237	-6.2627	BCL2|IFNG|IL2|IL4|IL6|PTPN2|STAT3|SYK|TP53
GO Biological Processes	GO:0002637	regulation of immunoglobulin production	9.375	33.5942	-7.60406	-6.04869	CD40LG|IL2|IL4|IL6|IL10|TNF
GO Biological Processes	GO:0002250	adaptive immune response	20.3125	7.11142	-7.58645	-6.03206	ARG1|CD40LG|ICAM1|IFNG|IL2|IL4|IL6|IL10|PIK3CG|PTPN6|STAT3|SYK|TNF
GO Biological Processes	GO:0002460	adaptive immune response based on somatic recombination of immune receptors built from immunoglobuli	15.625	10.4026	-7.41898	-5.87394	ARG1|CD40LG|ICAM1|IL2|IL4|IL6|IL10|PTPN6|STAT3|TNF
GO Biological Processes	GO:0030890	positive regulation of B cell proliferation	7.8125	46.431	-7.1293	-5.61163	BCL2|CD38|CDKN1A|IL2|IL4
GO Biological Processes	GO:0002440	production of molecular mediator of immune response	14.0625	11.2348	-6.99577	-5.49319	ARG1|CD40LG|MAPK14|HMOX1|IL2|IL4|IL6|IL10|TNF
GO Biological Processes	GO:0002718	regulation of cytokine production involved in immune response	9.375	26.2575	-6.95687	-5.45862	ARG1|MAPK14|HMOX1|IL6|IL10|TNF
GO Biological Processes	GO:0002822	regulation of adaptive immune response based on somatic recombination of immune receptors built from	10.9375	17.7676	-6.87037	-5.38152	ARG1|IL2|IL4|IL6|IL10|PTPN6|TNF
GO Biological Processes	GO:0050871	positive regulation of B cell activation	10.9375	17.7676	-6.87037	-5.38152	BCL2|CD38|CDKN1A|IL2|IL4|IL6|SYK
GO Biological Processes	GO:0002706	regulation of lymphocyte mediated immunity	10.9375	17.5338	-6.83106	-5.34558	ARG1|IL2|IL4|IL6|IL10|PTPN6|TNF
GO Biological Processes	GO:0051023	regulation of immunoglobulin secretion	6.25	80.1546	-6.78832	-5.30784	CD40LG|IL2|IL6|TNF
GO Biological Processes	GO:0002819	regulation of adaptive immune response	10.9375	16.1524	-6.58829	-5.12726	ARG1|IL2|IL4|IL6|IL10|PTPN6|TNF
GO Biological Processes	GO:0002712	regulation of B cell mediated immunity	7.8125	35.2532	-6.51537	-5.06032	IL2|IL4|IL10|PTPN6|TNF
GO Biological Processes	GO:0002889	regulation of immunoglobulin mediated immune response	7.8125	35.2532	-6.51537	-5.06032	IL2|IL4|IL10|PTPN6|TNF
GO Biological Processes	GO:0048305	immunoglobulin secretion	6.25	69.2244	-6.51506	-5.06032	CD40LG|IL2|IL6|TNF
GO Biological Processes	GO:0002449	lymphocyte mediated immunity	14.0625	9.41376	-6.34849	-4.90835	ARG1|CD40LG|ICAM1|IL2|IL4|IL6|IL10|PTPN6|TNF
GO Biological Processes	GO:0002719	negative regulation of cytokine production involved in immune response	6.25	60.9175	-6.27975	-4.85299	ARG1|HMOX1|IL10|TNF
GO Biological Processes	GO:2000351	regulation of endothelial cell apoptotic process	7.8125	30.7044	-6.21144	-4.78979	CD40LG|ICAM1|IL4|IL10|TNF
GO Biological Processes	GO:0002698	negative regulation of immune effector process	9.375	18.7246	-6.08456	-4.67574	ARG1|HMOX1|IL2|IL10|PTPN6|TNF
GO Biological Processes	GO:0072577	endothelial cell apoptotic process	7.8125	28.413	-6.04193	-4.6366	CD40LG|ICAM1|IL4|IL10|TNF
GO Biological Processes	GO:0002705	positive regulation of leukocyte mediated immunity	9.375	17.0478	-5.8458	-4.45891	ARG1|IL2|IL4|IL6|SYK|TNF
GO Biological Processes	GO:0002701	negative regulation of production of molecular mediator of immune response	6.25	41.1605	-5.57226	-4.21004	ARG1|HMOX1|IL10|TNF
GO Biological Processes	GO:0042102	positive regulation of T cell proliferation	7.8125	19.6255	-5.24387	-3.91912	CD40LG|IL2|IL4|IL6|SYK
GO Biological Processes	GO:1904036	negative regulation of epithelial cell apoptotic process	6.25	31.0804	-5.07628	-3.77528	HMOX1|ICAM1|IL4|IL10
GO Biological Processes	GO:0002204	somatic recombination of immunoglobulin genes involved in immune response	6.25	30.4587	-5.04092	-3.74745	CD40LG|IL2|IL4|IL10
GO Biological Processes	GO:0002208	somatic diversification of immunoglobulins involved in immune response	6.25	30.4587	-5.04092	-3.74745	CD40LG|IL2|IL4|IL10
GO Biological Processes	GO:0045190	isotype switching	6.25	30.4587	-5.04092	-3.74745	CD40LG|IL2|IL4|IL10
GO Biological Processes	GO:0016447	somatic recombination of immunoglobulin gene segments	6.25	27.6898	-4.87466	-3.60274	CD40LG|IL2|IL4|IL10
GO Biological Processes	GO:0002377	immunoglobulin production	9.375	11.0894	-4.77163	-3.51134	CD40LG|IL2|IL4|IL6|IL10|TNF
GO Biological Processes	GO:0002381	immunoglobulin production involved in immunoglobulin mediated immune response	6.25	25.8125	-4.75277	-3.49497	CD40LG|IL2|IL4|IL10
GO Biological Processes	GO:0016445	somatic diversification of immunoglobulins	6.25	23.0748	-4.55912	-3.33243	CD40LG|IL2|IL4|IL10
GO Biological Processes	GO:0016064	immunoglobulin mediated immune response	9.375	10.1529	-4.55585	-3.33055	CD40LG|IL2|IL4|IL10|PTPN6|TNF
GO Biological Processes	GO:0002562	somatic diversification of immune receptors via germline recombination within a single locus	6.25	22.7304	-4.53324	-3.30978	CD40LG|IL2|IL4|IL10
GO Biological Processes	GO:0016444	somatic cell DNA recombination	6.25	22.7304	-4.53324	-3.30978	CD40LG|IL2|IL4|IL10
GO Biological Processes	GO:0019724	B cell mediated immunity	9.375	10.0193	-4.5236	-3.30243	CD40LG|IL2|IL4|IL10|PTPN6|TNF
GO Biological Processes	GO:0002312	B cell activation involved in immune response	6.25	20.0387	-4.3172	-3.11869	CD40LG|IL2|IL4|IL10
GO Biological Processes	GO:0002200	somatic diversification of immune receptors	6.25	19.2777	-4.25116	-3.06292	CD40LG|IL2|IL4|IL10
GO Biological Processes	GO:2000352	negative regulation of endothelial cell apoptotic process	4.6875	32.6344	-3.97261	-2.81969	ICAM1|IL4|IL10
GO Biological Processes	GO:0045191	regulation of isotype switching	4.6875	31.7279	-3.93564	-2.78929	IL2|IL4|IL10
GO Biological Processes	GO:0002714	positive regulation of B cell mediated immunity	4.6875	29.2873	-3.83088	-2.6959	IL2|IL4|TNF
GO Biological Processes	GO:0002891	positive regulation of immunoglobulin mediated immune response	4.6875	29.2873	-3.83088	-2.6959	IL2|IL4|TNF
GO Biological Processes	GO:0002702	positive regulation of production of molecular mediator of immune response	6.25	14.9308	-3.81925	-2.68502	MAPK14|IL2|IL4|IL6
GO Biological Processes	GO:0002824	positive regulation of adaptive immune response based on somatic recombination of immune receptors b	6.25	14.6436	-3.78672	-2.65435	IL2|IL4|IL6|TNF
GO Biological Processes	GO:0000018	regulation of DNA recombination	6.25	14.3673	-3.75485	-2.62766	PARP1|IL2|IL4|IL10
GO Biological Processes	GO:0002708	positive regulation of lymphocyte mediated immunity	6.25	14.3673	-3.75485	-2.62766	IL2|IL4|IL6|TNF
GO Biological Processes	GO:0002821	positive regulation of adaptive immune response	6.25	13.9719	-3.70823	-2.58542	IL2|IL4|IL6|TNF
GO Biological Processes	GO:0045911	positive regulation of DNA recombination	4.6875	26.5629	-3.70368	-2.5816	PARP1|IL2|IL4
GO Biological Processes	GO:0002639	positive regulation of immunoglobulin production	4.6875	25.3823	-3.64468	-2.52873	IL2|IL4|IL6
GO Biological Processes	GO:0006310	DNA recombination	7.8125	6.38816	-2.95129	-1.89511	PARP1|CD40LG|IL2|IL4|IL10
GO Biological Processes	GO:1902106	negative regulation of leukocyte differentiation	4.6875	10.9827	-2.58417	-1.55168	IL2|IL4|PTPN2
GO Biological Processes	GO:1903707	negative regulation of hemopoiesis	4.6875	7.27518	-2.08602	-1.0771	IL2|IL4|PTPN2
GO Biological Processes	GO:0002521	leukocyte differentiation	32.8125	15.3169	-18.9816	-16.2289	PARP1|BCL2|CD40LG|MAPK14|FASN|GLO1|IFNG|IL2|IL4|IL6|IL10|JUN|MMP9|PPARG|PTPN2|PTPN6|STAT3|SYK|TNF|TP53|VEGFA
GO Biological Processes	GO:0030099	myeloid cell differentiation	28.125	16.2015	-16.6056	-14.1301	PARP1|CASP3|CASP9|MAPK14|FASN|GLO1|IFNG|IL4|ITGA2B|JUN|MMP9|PPARG|PTPN2|PTPN6|PTPN11|STAT3|TNF|VEGFA
GO Biological Processes	GO:0002573	myeloid leukocyte differentiation	18.75	21.9654	-12.616	-10.5529	PARP1|MAPK14|FASN|GLO1|IFNG|IL4|JUN|MMP9|PPARG|PTPN2|TNF|VEGFA
GO Biological Processes	GO:0051098	regulation of binding	14.0625	9.26111	-6.28921	-4.85878	PARP1|AKT1|CDKN1A|HMOX1|IFNG|IL10|JUN|MMP9|PPARG
GO Biological Processes	GO:0051101	regulation of DNA binding	9.375	18.5724	-6.06373	-4.65771	PARP1|HMOX1|IFNG|JUN|MMP9|PPARG
GO Biological Processes	GO:0030225	macrophage differentiation	6.25	34.6122	-5.26534	-3.93652	PARP1|MMP9|PTPN2|VEGFA
GO Biological Processes	GO:0043388	positive regulation of DNA binding	6.25	25.3823	-4.72366	-3.47031	PARP1|IFNG|MMP9|PPARG
GO Biological Processes	GO:0051099	positive regulation of binding	6.25	8.7025	-2.93274	-1.8775	PARP1|IFNG|MMP9|PPARG
GO Biological Processes	GO:0032409	regulation of transporter activity	6.25	5.26968	-2.15181	-1.14064	BCL2|IFNG|MMP9|PPARG
GO Biological Processes	GO:0097190	apoptotic signaling pathway	34.375	13.7993	-18.9618	-16.2243	ADORA1|PARP1|AKT1|BCL2|CASP3|CASP9|CD38|CDKN1A|GSTP1|HMOX1|ICAM1|IFNG|IL2|JUN|MDM2|MMP9|NOS3|PTGS2|PTPN2|RELA|TNF|TP53
GO Biological Processes	GO:0009411	response to UV	17.1875	29.9148	-13.0622	-10.9558	PARP1|AKT1|BCL2|CASP3|CASP9|CDKN1A|EGFR|MDM2|PTGS2|RELA|TP53
GO Biological Processes	GO:0071214	cellular response to abiotic stimulus	21.875	16.1524	-12.8604	-10.7712	PARP1|AKT1|AKR1B1|CASP3|CASP9|CDKN1A|MAPK14|EGFR|MDM2|PTGS2|PTPN11|SLC2A4|TP53|NOX4
GO Biological Processes	GO:0104004	cellular response to environmental stimulus	21.875	16.1524	-12.8604	-10.7712	PARP1|AKT1|AKR1B1|CASP3|CASP9|CDKN1A|MAPK14|EGFR|MDM2|PTGS2|PTPN11|SLC2A4|TP53|NOX4
GO Biological Processes	GO:0009314	response to radiation	23.4375	12.8917	-12.3587	-10.3172	PARP1|AKT1|BCL2|CASP3|CASP9|CDKN1A|MAPK14|EGFR|ICAM1|JUN|MDM2|PTGS2|RELA|TP53|NOX4
GO Biological Processes	GO:0097193	intrinsic apoptotic signaling pathway	20.3125	17.1265	-12.27	-10.2346	PARP1|AKT1|BCL2|CASP3|CASP9|CDKN1A|HMOX1|MDM2|MMP9|PTGS2|PTPN2|TNF|TP53
GO Biological Processes	GO:0010212	response to ionizing radiation	14.0625	23.6318	-9.81857	-8.01996	PARP1|BCL2|CASP3|CDKN1A|MAPK14|ICAM1|MDM2|TP53|NOX4
GO Biological Processes	GO:0009416	response to light stimulus	17.1875	13.4233	-9.28617	-7.54876	PARP1|AKT1|BCL2|CASP3|CASP9|CDKN1A|EGFR|MDM2|PTGS2|RELA|TP53
GO Biological Processes	GO:0010332	response to gamma radiation	9.375	40.793	-8.12119	-6.51577	PARP1|BCL2|CDKN1A|MDM2|TP53|NOX4
GO Biological Processes	GO:2001242	regulation of intrinsic apoptotic signaling pathway	12.5	18.3486	-7.90189	-6.31274	PARP1|AKT1|BCL2|MDM2|MMP9|PTGS2|PTPN2|TP53
GO Biological Processes	GO:0071478	cellular response to radiation	12.5	16.2881	-7.49825	-5.94777	PARP1|CASP9|CDKN1A|MAPK14|MDM2|PTGS2|TP53|NOX4
GO Biological Processes	GO:0034644	cellular response to UV	9.375	28.2025	-7.14355	-5.62408	PARP1|CASP9|CDKN1A|MDM2|PTGS2|TP53
GO Biological Processes	GO:0045786	negative regulation of cell cycle	18.75	7.17239	-7.05941	-5.55157	BCL2|CASP3|CDKN1A|MAPK14|EGFR|IFNG|IL10|MDM2|PTGS2|PTPN11|TNF|TP53
GO Biological Processes	GO:0007346	regulation of mitotic cell cycle	18.75	6.36325	-6.50103	-5.04707	AKT1|BCL2|CDKN1A|EDN1|EGFR|IL10|INSR|MDM2|PTPN6|PTPN11|TNF|TP53
GO Biological Processes	GO:2000045	regulation of G1/S transition of mitotic cell cycle	10.9375	14.1763	-6.20512	-4.78419	AKT1|BCL2|CDKN1A|EGFR|MDM2|PTPN6|TP53
GO Biological Processes	GO:0007569	cell aging	9.375	19.3594	-6.16975	-4.75241	BCL2|CDKN1A|MAPK14|ICAM1|TP53|NOX4
GO Biological Processes	GO:0045787	positive regulation of cell cycle	14.0625	8.63126	-6.03498	-4.63175	AKT1|CDKN1A|EDN1|EGFR|IL10|INSR|MDM2|PTPN11|TP53
GO Biological Processes	GO:0090400	stress-induced premature senescence	4.6875	142.775	-6.01833	-4.61579	CDKN1A|MAPK14|TP53
GO Biological Processes	GO:0071479	cellular response to ionizing radiation	7.8125	27.9952	-6.00963	-4.6098	CDKN1A|MAPK14|MDM2|TP53|NOX4
GO Biological Processes	GO:0071482	cellular response to light stimulus	9.375	17.8469	-5.9622	-4.56516	PARP1|CASP9|CDKN1A|MDM2|PTGS2|TP53
GO Biological Processes	GO:0071480	cellular response to gamma radiation	6.25	50.7646	-5.94828	-4.55193	CDKN1A|MDM2|TP53|NOX4
GO Biological Processes	GO:1902806	regulation of cell cycle G1/S phase transition	10.9375	12.7519	-5.89692	-4.50261	AKT1|BCL2|CDKN1A|EGFR|MDM2|PTPN6|TP53
GO Biological Processes	GO:0045931	positive regulation of mitotic cell cycle	9.375	13.4377	-5.24708	-3.92001	AKT1|EDN1|EGFR|INSR|MDM2|PTPN11
GO Biological Processes	GO:0000082	G1/S transition of mitotic cell cycle	10.9375	9.45085	-5.0397	-3.74731	AKT1|BCL2|CDKN1A|EGFR|MDM2|PTPN6|TP53
GO Biological Processes	GO:0042594	response to starvation	9.375	11.9602	-4.95788	-3.6742	BCL2|CDKN1A|JUN|PPARG|MAPK1|TP53
GO Biological Processes	GO:2000278	regulation of DNA biosynthetic process	7.8125	16.6989	-4.90121	-3.62465	CDKN1A|PPARG|MAPK1|TP53|NOX4
GO Biological Processes	GO:0090068	positive regulation of cell cycle process	10.9375	8.79584	-4.83778	-3.56738	AKT1|CDKN1A|EDN1|EGFR|INSR|MDM2|TP53
GO Biological Processes	GO:0044843	cell cycle G1/S phase transition	10.9375	8.73817	-4.81936	-3.55151	AKT1|BCL2|CDKN1A|EGFR|MDM2|PTPN6|TP53
GO Biological Processes	GO:2001020	regulation of response to DNA damage stimulus	9.375	10.2901	-4.58856	-3.35443	PARP1|BCL2|CASP9|EGFR|MDM2|TP53
GO Biological Processes	GO:0042770	signal transduction in response to DNA damage	7.8125	14.3133	-4.57752	-3.34666	CASP9|CDKN1A|MAPK14|MDM2|TP53
GO Biological Processes	GO:0045930	negative regulation of mitotic cell cycle	10.9375	7.83865	-4.51715	-3.29643	BCL2|CDKN1A|EGFR|IL10|MDM2|TNF|TP53
GO Biological Processes	GO:0009267	cellular response to starvation	7.8125	13.0388	-4.38341	-3.17571	BCL2|CDKN1A|JUN|MAPK1|TP53
GO Biological Processes	GO:0000077	DNA damage checkpoint	7.8125	12.6911	-4.32741	-3.12803	CDKN1A|MAPK14|MDM2|PTPN11|TP53
GO Biological Processes	GO:0072332	intrinsic apoptotic signaling pathway by p53 class mediator	6.25	19.5248	-4.27288	-3.08039	BCL2|CDKN1A|MDM2|TP53
GO Biological Processes	GO:0003007	heart morphogenesis	9.375	8.75251	-4.19691	-3.0158	INSR|JUN|MDM2|NOS3|TP53|VEGFA
GO Biological Processes	GO:0031570	DNA integrity checkpoint	7.8125	11.824	-4.18133	-3.00188	CDKN1A|MAPK14|MDM2|PTPN11|TP53
GO Biological Processes	GO:0072331	signal transduction by p53 class mediator	9.375	8.5239	-4.13348	-2.95885	AKT1|BCL2|CDKN1A|MAPK14|MDM2|TP53
GO Biological Processes	GO:1902253	regulation of intrinsic apoptotic signaling pathway by p53 class mediator	4.6875	36.8453	-4.13254	-2.95885	BCL2|MDM2|TP53
GO Biological Processes	GO:0010165	response to X-ray	4.6875	35.6938	-4.0906	-2.92301	CASP3|CDKN1A|TP53
GO Biological Processes	GO:1901796	regulation of signal transduction by p53 class mediator	7.8125	10.576	-3.9528	-2.80065	AKT1|BCL2|MAPK14|MDM2|TP53
GO Biological Processes	GO:0031647	regulation of protein stability	9.375	7.85019	-3.93733	-2.78929	BCL2|CASP3|CDKN1A|MDM2|MAPK1|TP53
GO Biological Processes	GO:2000279	negative regulation of DNA biosynthetic process	4.6875	28.5551	-3.79783	-2.66472	CDKN1A|PPARG|TP53
GO Biological Processes	GO:0046825	regulation of protein export from nucleus	4.6875	27.8586	-3.76565	-2.63698	MDM2|PTPN11|TP53
GO Biological Processes	GO:1901990	regulation of mitotic cell cycle phase transition	10.9375	5.93573	-3.76224	-2.63394	AKT1|BCL2|CDKN1A|EGFR|MDM2|PTPN6|TP53
GO Biological Processes	GO:0071897	DNA biosynthetic process	7.8125	9.471	-3.72896	-2.6047	CDKN1A|PPARG|MAPK1|TP53|NOX4
GO Biological Processes	GO:0010564	regulation of cell cycle process	14.0625	4.3102	-3.65539	-2.5362	AKT1|BCL2|CDKN1A|EDN1|EGFR|INSR|MDM2|PTPN6|TP53
GO Biological Processes	GO:0042771	intrinsic apoptotic signaling pathway in response to DNA damage by p53 class mediator	4.6875	25.3823	-3.64468	-2.52873	BCL2|CDKN1A|TP53
GO Biological Processes	GO:0000075	cell cycle checkpoint	7.8125	8.73244	-3.56578	-2.45834	CDKN1A|MAPK14|MDM2|PTPN11|TP53
GO Biological Processes	GO:1901987	regulation of cell cycle phase transition	10.9375	5.47257	-3.54748	-2.44389	AKT1|BCL2|CDKN1A|EGFR|MDM2|PTPN6|TP53
GO Biological Processes	GO:0051972	regulation of telomerase activity	4.6875	22.3961	-3.48295	-2.38592	PPARG|MAPK1|TP53
GO Biological Processes	GO:2000134	negative regulation of G1/S transition of mitotic cell cycle	6.25	12.0868	-3.46764	-2.37185	BCL2|CDKN1A|MDM2|TP53
GO Biological Processes	GO:1902807	negative regulation of cell cycle G1/S phase transition	6.25	11.5374	-3.39097	-2.30074	BCL2|CDKN1A|MDM2|TP53
GO Biological Processes	GO:0006977	DNA damage response, signal transduction by p53 class mediator resulting in cell cycle arrest	4.6875	20.3965	-3.3628	-2.27593	CDKN1A|MDM2|TP53
GO Biological Processes	GO:0072431	signal transduction involved in mitotic G1 DNA damage checkpoint	4.6875	20.0387	-3.34014	-2.25494	CDKN1A|MDM2|TP53
GO Biological Processes	GO:1902400	intracellular signal transduction involved in G1 DNA damage checkpoint	4.6875	20.0387	-3.34014	-2.25494	CDKN1A|MDM2|TP53
GO Biological Processes	GO:0072413	signal transduction involved in mitotic cell cycle checkpoint	4.6875	19.3594	-3.29603	-2.21482	CDKN1A|MDM2|TP53
GO Biological Processes	GO:1902402	signal transduction involved in mitotic DNA damage checkpoint	4.6875	19.3594	-3.29603	-2.21482	CDKN1A|MDM2|TP53
GO Biological Processes	GO:1902403	signal transduction involved in mitotic DNA integrity checkpoint	4.6875	19.3594	-3.29603	-2.21482	CDKN1A|MDM2|TP53
GO Biological Processes	GO:0031571	mitotic G1 DNA damage checkpoint	4.6875	18.1302	-3.21237	-2.13772	CDKN1A|MDM2|TP53
GO Biological Processes	GO:0044819	mitotic G1/S transition checkpoint	4.6875	18.1302	-3.21237	-2.13772	CDKN1A|MDM2|TP53
GO Biological Processes	GO:0044783	G1 DNA damage checkpoint	4.6875	17.8469	-3.19233	-2.11963	CDKN1A|MDM2|TP53
GO Biological Processes	GO:0051053	negative regulation of DNA metabolic process	6.25	9.8254	-3.12852	-2.06033	PARP1|CDKN1A|PPARG|TP53
GO Biological Processes	GO:0044772	mitotic cell cycle phase transition	10.9375	4.47923	-3.03124	-1.9691	AKT1|BCL2|CDKN1A|EGFR|MDM2|PTPN6|TP53
GO Biological Processes	GO:0072401	signal transduction involved in DNA integrity checkpoint	4.6875	15.6466	-3.02563	-1.96412	CDKN1A|MDM2|TP53
GO Biological Processes	GO:0072422	signal transduction involved in DNA damage checkpoint	4.6875	15.6466	-3.02563	-1.96412	CDKN1A|MDM2|TP53
GO Biological Processes	GO:0072395	signal transduction involved in cell cycle checkpoint	4.6875	15.4352	-3.00847	-1.94759	CDKN1A|MDM2|TP53
GO Biological Processes	GO:0060411	cardiac septum morphogenesis	4.6875	14.8338	-2.95842	-1.90194	MDM2|NOS3|TP53
GO Biological Processes	GO:0090398	cellular senescence	4.6875	14.4583	-2.9262	-1.8722	CDKN1A|MAPK14|TP53
GO Biological Processes	GO:0071158	positive regulation of cell cycle arrest	4.6875	14.1013	-2.89483	-1.84269	CDKN1A|MDM2|TP53
GO Biological Processes	GO:0044770	cell cycle phase transition	10.9375	4.16428	-2.84853	-1.79979	AKT1|BCL2|CDKN1A|EGFR|MDM2|PTPN6|TP53
GO Biological Processes	GO:0030308	negative regulation of cell growth	6.25	8.18784	-2.83528	-1.78819	BCL2|CDKN1A|PPARG|TP53
GO Biological Processes	GO:0044773	mitotic DNA damage checkpoint	4.6875	11.422	-2.63255	-1.5965	CDKN1A|MDM2|TP53
GO Biological Processes	GO:0071156	regulation of cell cycle arrest	4.6875	10.7755	-2.56073	-1.5303	CDKN1A|MDM2|TP53
GO Biological Processes	GO:0030330	DNA damage response, signal transduction by p53 class mediator	4.6875	10.6748	-2.54919	-1.52023	CDKN1A|MDM2|TP53
GO Biological Processes	GO:0044774	mitotic DNA integrity checkpoint	4.6875	10.576	-2.53776	-1.50968	CDKN1A|MDM2|TP53
GO Biological Processes	GO:0003279	cardiac septum development	4.6875	10.0193	-2.47152	-1.44722	MDM2|NOS3|TP53
GO Biological Processes	GO:0007050	cell cycle arrest	6.25	6.45312	-2.46104	-1.43703	CDKN1A|IFNG|MDM2|TP53
GO Biological Processes	GO:0045926	negative regulation of growth	6.25	6.09175	-2.37214	-1.35188	BCL2|CDKN1A|PPARG|TP53
GO Biological Processes	GO:1901991	negative regulation of mitotic cell cycle phase transition	6.25	6.09175	-2.37214	-1.35188	BCL2|CDKN1A|MDM2|TP53
GO Biological Processes	GO:0003206	cardiac chamber morphogenesis	4.6875	8.71911	-2.30264	-1.2861	MDM2|NOS3|TP53
GO Biological Processes	GO:1901988	negative regulation of cell cycle phase transition	6.25	5.66148	-2.26019	-1.24507	BCL2|CDKN1A|MDM2|TP53
GO Biological Processes	GO:0007093	mitotic cell cycle checkpoint	4.6875	6.92244	-2.02729	-1.01921	CDKN1A|MDM2|TP53
GO Biological Processes	GO:0009611	response to wounding	34.375	12.1218	-17.7645	-15.1329	ALOX12|ARG1|BCL2|CASP3|CD40LG|CDKN1A|EDN1|EGFR|F10|HMOX1|IL6|IL10|ITGA2B|ITGB3|JUN|MMP12|NOS3|PIK3CG|MAPK1|PTPN6|PTPN11|SYK
GO Biological Processes	GO:0050878	regulation of body fluid levels	28.125	13.5172	-15.2293	-12.8928	ADORA1|AKR1B1|ALOX12|CD40LG|EDN1|F10|IL6|ITGA2B|ITGB3|NOS3|PIK3CG|MAPK1|PTPN6|PTPN11|SYK|VEGFA|XDH|NR1H3
GO Biological Processes	GO:0042060	wound healing	28.125	11.8979	-14.2704	-12.0662	ALOX12|CASP3|CD40LG|CDKN1A|EDN1|EGFR|F10|HMOX1|IL6|ITGA2B|ITGB3|MMP12|NOS3|PIK3CG|MAPK1|PTPN6|PTPN11|SYK
GO Biological Processes	GO:0030168	platelet activation	17.1875	27.1953	-12.6027	-10.5428	ALOX12|CD40LG|IL6|ITGA2B|ITGB3|NOS3|PIK3CG|MAPK1|PTPN6|PTPN11|SYK
GO Biological Processes	GO:0007596	blood coagulation	20.3125	14.7308	-11.4425	-9.48821	ALOX12|CD40LG|EDN1|F10|IL6|ITGA2B|ITGB3|NOS3|PIK3CG|MAPK1|PTPN6|PTPN11|SYK
GO Biological Processes	GO:0007599	hemostasis	20.3125	14.5148	-11.3619	-9.41406	ALOX12|CD40LG|EDN1|F10|IL6|ITGA2B|ITGB3|NOS3|PIK3CG|MAPK1|PTPN6|PTPN11|SYK
GO Biological Processes	GO:0050817	coagulation	20.3125	14.4724	-11.3459	-9.40737	ALOX12|CD40LG|EDN1|F10|IL6|ITGA2B|ITGB3|NOS3|PIK3CG|MAPK1|PTPN6|PTPN11|SYK
GO Biological Processes	GO:0033627	cell adhesion mediated by integrin	10.9375	37.5372	-9.14472	-7.42492	DPP4|ICAM1|ITGB3|PIK3CG|PTPN6|PTPN11|SYK
GO Biological Processes	GO:0070527	platelet aggregation	9.375	38.0734	-7.93667	-6.34301	ALOX12|ITGA2B|ITGB3|PIK3CG|PTPN6|SYK
GO Biological Processes	GO:0034109	homotypic cell-cell adhesion	9.375	27.1953	-7.04844	-5.54324	ALOX12|ITGA2B|ITGB3|PIK3CG|PTPN6|SYK
GO Biological Processes	GO:0033628	regulation of cell adhesion mediated by integrin	7.8125	39.6598	-6.77657	-5.29857	DPP4|PIK3CG|PTPN6|PTPN11|SYK
GO Biological Processes	GO:0071900	regulation of protein serine/threonine kinase activity	31.25	14.4218	-17.529	-14.942	ADORA1|AKT1|CASP3|CD40LG|CDKN1A|MAPK14|EDN1|EGFR|GSTP1|HTR2A|IFNG|INSR|PIK3CG|MAPK1|PTPN6|PTPN11|SYK|TNF|VEGFA|NOX4
GO Biological Processes	GO:0043408	regulation of MAPK cascade	34.375	11.109	-16.9648	-14.4552	ADORA1|AKT1|CD40LG|MAPK14|EDN1|EGFR|GSTP1|HTR2A|ICAM1|IL6|INSR|JUN|PIK3CG|MAPK1|PTPN2|PTPN6|PTPN11|SYK|TNF|VEGFA|XDH|NOX4
GO Biological Processes	GO:0033674	positive regulation of kinase activity	31.25	12.422	-16.2751	-13.8312	ADORA1|AKT1|CD40LG|CDKN1A|MAPK14|EDN1|EGFR|HTR2A|IFNG|IL2|IL4|INSR|ITGB3|PIK3CG|MAPK1|PTPN11|SYK|TNF|VEGFA|NOX4
GO Biological Processes	GO:0045860	positive regulation of protein kinase activity	29.6875	13.3962	-16.0306	-13.6016	ADORA1|AKT1|CD40LG|CDKN1A|MAPK14|EDN1|EGFR|HTR2A|IFNG|IL4|INSR|ITGB3|PIK3CG|MAPK1|PTPN11|SYK|TNF|VEGFA|NOX4
GO Biological Processes	GO:0071902	positive regulation of protein serine/threonine kinase activity	25	17.7602	-15.3525	-12.9852	ADORA1|AKT1|CD40LG|MAPK14|EDN1|EGFR|HTR2A|IFNG|INSR|PIK3CG|MAPK1|PTPN11|SYK|TNF|VEGFA|NOX4
GO Biological Processes	GO:0043405	regulation of MAP kinase activity	25	17.7086	-15.3326	-12.9717	ADORA1|CD40LG|MAPK14|EDN1|EGFR|GSTP1|HTR2A|INSR|PIK3CG|MAPK1|PTPN6|PTPN11|SYK|TNF|VEGFA|NOX4
GO Biological Processes	GO:0051347	positive regulation of transferase activity	31.25	11.0039	-15.267	-12.9184	ADORA1|AKT1|CD40LG|CDKN1A|MAPK14|EDN1|EGFR|HTR2A|IFNG|IL2|IL4|INSR|ITGB3|PIK3CG|MAPK1|PTPN11|SYK|TNF|VEGFA|NOX4
GO Biological Processes	GO:0043410	positive regulation of MAPK cascade	28.125	12.4153	-14.5892	-12.3532	ADORA1|CD40LG|MAPK14|EDN1|EGFR|HTR2A|ICAM1|IL6|INSR|JUN|PIK3CG|MAPK1|PTPN11|SYK|TNF|VEGFA|XDH|NOX4
GO Biological Processes	GO:0043406	positive regulation of MAP kinase activity	21.875	20.2672	-14.2154	-12.0156	ADORA1|CD40LG|MAPK14|EDN1|EGFR|HTR2A|INSR|PIK3CG|MAPK1|PTPN11|SYK|TNF|VEGFA|NOX4
GO Biological Processes	GO:0032147	activation of protein kinase activity	20.3125	14.7748	-11.4588	-9.49953	ADORA1|AKT1|CD40LG|MAPK14|EGFR|IL4|INSR|ITGB3|MAPK1|PTPN11|SYK|TNF|VEGFA
GO Biological Processes	GO:0014065	phosphatidylinositol 3-kinase signaling	14.0625	22.5435	-9.63533	-7.86849	AKT1|EDN1|EGFR|HTR2A|INSR|PIK3CG|MAPK1|PTPN6|TNF
GO Biological Processes	GO:0051896	regulation of protein kinase B signaling	15.625	15.3522	-9.03123	-7.32697	AKT1|EGFR|ESR1|F10|INSR|PIK3CG|PTPN11|TNF|XDH|NOX4
GO Biological Processes	GO:0048015	phosphatidylinositol-mediated signaling	14.0625	17.8469	-8.73547	-7.0594	AKT1|EDN1|EGFR|HTR2A|INSR|PIK3CG|MAPK1|PTPN6|TNF
GO Biological Processes	GO:0048017	inositol lipid-mediated signaling	14.0625	17.4827	-8.6567	-6.99345	AKT1|EDN1|EGFR|HTR2A|INSR|PIK3CG|MAPK1|PTPN6|TNF
GO Biological Processes	GO:0043491	protein kinase B signaling	15.625	13.9463	-8.62874	-6.96801	AKT1|EGFR|ESR1|F10|INSR|PIK3CG|PTPN11|TNF|XDH|NOX4
GO Biological Processes	GO:0051897	positive regulation of protein kinase B signaling	12.5	17.2083	-7.68407	-6.12183	EGFR|ESR1|F10|INSR|PIK3CG|PTPN11|TNF|NOX4
GO Biological Processes	GO:0000187	activation of MAPK activity	10.9375	17.3061	-6.7923	-5.31099	CD40LG|MAPK14|INSR|MAPK1|PTPN11|SYK|TNF
GO Biological Processes	GO:0014066	regulation of phosphatidylinositol 3-kinase signaling	9.375	17.8469	-5.9622	-4.56516	EGFR|INSR|PIK3CG|MAPK1|PTPN6|TNF
GO Biological Processes	GO:0014068	positive regulation of phosphatidylinositol 3-kinase signaling	6.25	17.1117	-4.04883	-2.88804	INSR|PIK3CG|PTPN6|TNF
GO Biological Processes	GO:0003013	circulatory system process	31.25	13.7449	-17.1238	-14.5867	ADORA1|AKT1|ALOX12|CD38|EDN1|EDNRA|EGFR|HMOX1|HTR2A|ICAM1|IL2|MDM2|NOS2|NOS3|PIK3CG|PPARG|PTGS1|PTGS2|VEGFA|NOX4
GO Biological Processes	GO:0008015	blood circulation	29.6875	13.2977	-15.9717	-13.5501	ADORA1|AKT1|ALOX12|CD38|EDN1|EDNRA|EGFR|HMOX1|HTR2A|ICAM1|IL2|MDM2|NOS2|NOS3|PIK3CG|PPARG|PTGS1|PTGS2|VEGFA
GO Biological Processes	GO:0003018	vascular process in circulatory system	20.3125	28.6101	-15.1502	-12.8255	ADORA1|AKT1|ALOX12|CD38|EDN1|EDNRA|EGFR|HMOX1|HTR2A|ICAM1|NOS3|PTGS2|VEGFA
GO Biological Processes	GO:0035296	regulation of tube diameter	18.75	32.4029	-14.6531	-12.4076	ADORA1|AKT1|ALOX12|CD38|EDN1|EDNRA|EGFR|HMOX1|HTR2A|ICAM1|NOS3|PTGS2
GO Biological Processes	GO:0050880	regulation of blood vessel size	18.75	32.4029	-14.6531	-12.4076	ADORA1|AKT1|ALOX12|CD38|EDN1|EDNRA|EGFR|HMOX1|HTR2A|ICAM1|NOS3|PTGS2
GO Biological Processes	GO:0097746	regulation of blood vessel diameter	18.75	32.4029	-14.6531	-12.4076	ADORA1|AKT1|ALOX12|CD38|EDN1|EDNRA|EGFR|HMOX1|HTR2A|ICAM1|NOS3|PTGS2
GO Biological Processes	GO:0035150	regulation of tube size	18.75	32.1747	-14.6157	-12.3749	ADORA1|AKT1|ALOX12|CD38|EDN1|EDNRA|EGFR|HMOX1|HTR2A|ICAM1|NOS3|PTGS2
GO Biological Processes	GO:0097756	negative regulation of blood vessel diameter	14.0625	40.3131	-11.9334	-9.92393	ADORA1|AKT1|CD38|EDN1|EDNRA|EGFR|HTR2A|ICAM1|PTGS2
GO Biological Processes	GO:0044057	regulation of system process	25	9.87318	-11.4278	-9.47598	ADORA1|PARP1|AKT1|CD38|EDN1|EGFR|HTR2A|ICAM1|IL2|IL10|MDM2|NOS3|PIK3CG|PTGS2|PTPN11|NR1H3
GO Biological Processes	GO:1903522	regulation of blood circulation	18.75	15.1788	-10.7262	-8.84863	ADORA1|AKT1|CD38|EDN1|EGFR|HTR2A|ICAM1|IL2|MDM2|NOS3|PIK3CG|PTGS2
GO Biological Processes	GO:0042310	vasoconstriction	12.5	39.5568	-10.5806	-8.71925	AKT1|CD38|EDN1|EDNRA|EGFR|HTR2A|ICAM1|PTGS2
GO Biological Processes	GO:0019229	regulation of vasoconstriction	10.9375	45.1719	-9.72491	-7.94998	AKT1|CD38|EDN1|EGFR|HTR2A|ICAM1|PTGS2
GO Biological Processes	GO:0045907	positive regulation of vasoconstriction	9.375	69.2244	-9.56788	-7.80582	AKT1|CD38|EGFR|HTR2A|ICAM1|PTGS2
GO Biological Processes	GO:0090066	regulation of anatomical structure size	20.3125	9.61077	-9.1487	-7.42746	ADORA1|AKT1|ALOX12|CD38|EDN1|EDNRA|EGFR|HMOX1|HTR2A|ICAM1|NOS3|PTGS2|VEGFA
GO Biological Processes	GO:1903524	positive regulation of blood circulation	10.9375	35.5352	-8.97438	-7.27425	AKT1|CD38|EDN1|EGFR|HTR2A|ICAM1|PTGS2
GO Biological Processes	GO:0014824	artery smooth muscle contraction	6.25	152.294	-8.04678	-6.44685	CD38|EDN1|EDNRA|HTR2A
GO Biological Processes	GO:0014820	tonic smooth muscle contraction	6.25	126.911	-7.6761	-6.11678	CD38|EDN1|EDNRA|HTR2A
GO Biological Processes	GO:0051480	regulation of cytosolic calcium ion concentration	15.625	10.2074	-7.34186	-5.8048	ADORA1|BCL2|CD38|EDN1|EDNRA|ESR1|HTR2A|IL2|PIK3CG|PTPN6
GO Biological Processes	GO:0055080	cation homeostasis	20.3125	6.61704	-7.22104	-5.69425	ADORA1|BCL2|CD38|EDN1|EDNRA|EGFR|ESR1|HMOX1|HTR2A|IL2|PIK3CG|MAPK1|PTPN6
GO Biological Processes	GO:0098771	inorganic ion homeostasis	20.3125	6.52114	-7.14745	-5.62524	ADORA1|BCL2|CD38|EDN1|EDNRA|EGFR|ESR1|HMOX1|HTR2A|IL2|PIK3CG|MAPK1|PTPN6
GO Biological Processes	GO:0072507	divalent inorganic cation homeostasis	17.1875	7.96213	-6.94663	-5.45011	ADORA1|BCL2|CD38|EDN1|EDNRA|EGFR|ESR1|HTR2A|IL2|PIK3CG|PTPN6
GO Biological Processes	GO:0055065	metal ion homeostasis	18.75	6.83954	-6.83665	-5.35033	ADORA1|BCL2|CD38|EDN1|EDNRA|EGFR|ESR1|HMOX1|HTR2A|IL2|PIK3CG|PTPN6
GO Biological Processes	GO:0030003	cellular cation homeostasis	18.75	6.79883	-6.80876	-5.32495	ADORA1|BCL2|CD38|EDN1|EDNRA|ESR1|HMOX1|HTR2A|IL2|PIK3CG|MAPK1|PTPN6
GO Biological Processes	GO:0006873	cellular ion homeostasis	18.75	6.6698	-6.71941	-5.24551	ADORA1|BCL2|CD38|EDN1|EDNRA|ESR1|HMOX1|HTR2A|IL2|PIK3CG|MAPK1|PTPN6
GO Biological Processes	GO:0007204	positive regulation of cytosolic calcium ion concentration	14.0625	10.3211	-6.68395	-5.2133	BCL2|CD38|EDN1|EDNRA|ESR1|HTR2A|IL2|PIK3CG|PTPN6
GO Biological Processes	GO:0003012	muscle system process	15.625	8.241	-6.48088	-5.02926	ADORA1|PARP1|CD38|EDN1|EDNRA|HMOX1|HTR2A|NOS3|PIK3CG|PTGS2
GO Biological Processes	GO:0019233	sensory perception of pain	9.375	21.7563	-6.46945	-5.01938	ADORA1|EDN1|HTR2A|IL10|MAPK1|PTGS2
GO Biological Processes	GO:0006875	cellular metal ion homeostasis	17.1875	7.02698	-6.40583	-4.96189	ADORA1|BCL2|CD38|EDN1|EDNRA|ESR1|HMOX1|HTR2A|IL2|PIK3CG|PTPN6
GO Biological Processes	GO:0006874	cellular calcium ion homeostasis	15.625	8.06641	-6.39581	-4.95339	ADORA1|BCL2|CD38|EDN1|EDNRA|ESR1|HTR2A|IL2|PIK3CG|PTPN6
GO Biological Processes	GO:0006939	smooth muscle contraction	9.375	20.3965	-6.30347	-4.87156	ADORA1|CD38|EDN1|EDNRA|HTR2A|PTGS2
GO Biological Processes	GO:0055074	calcium ion homeostasis	15.625	7.86641	-6.29634	-4.86517	ADORA1|BCL2|CD38|EDN1|EDNRA|ESR1|HTR2A|IL2|PIK3CG|PTPN6
GO Biological Processes	GO:0014829	vascular smooth muscle contraction	6.25	60.9175	-6.27975	-4.85299	CD38|EDN1|EDNRA|HTR2A
GO Biological Processes	GO:0072503	cellular divalent inorganic cation homeostasis	15.625	7.50955	-6.1132	-4.70298	ADORA1|BCL2|CD38|EDN1|EDNRA|ESR1|HTR2A|IL2|PIK3CG|PTPN6
GO Biological Processes	GO:0051966	regulation of synaptic transmission, glutamatergic	7.8125	26.4399	-5.88531	-4.49304	ADORA1|EGFR|HTR2A|PTGS2|TNF
GO Biological Processes	GO:0060193	positive regulation of lipase activity	7.8125	26.0777	-5.85537	-4.46714	EDNRA|EGFR|ESR1|HTR2A|NR1H3
GO Biological Processes	GO:0050804	modulation of chemical synaptic transmission	14.0625	7.61469	-5.5876	-4.2203	ADORA1|CD38|EDN1|EGFR|HTR2A|MAPK1|PTGS2|STAT3|TNF
GO Biological Processes	GO:0099177	regulation of trans-synaptic signaling	14.0625	7.5978	-5.57973	-4.21371	ADORA1|CD38|EDN1|EGFR|HTR2A|MAPK1|PTGS2|STAT3|TNF
GO Biological Processes	GO:0099536	synaptic signaling	17.1875	5.71361	-5.53037	-4.17441	ADORA1|AKT1|CD38|EDN1|EGFR|HTR2A|MAPK1|PTGS2|RELA|STAT3|TNF
GO Biological Processes	GO:0010863	positive regulation of phospholipase C activity	6.25	35.4172	-5.30588	-3.97354	EDNRA|EGFR|ESR1|HTR2A
GO Biological Processes	GO:0060191	regulation of lipase activity	7.8125	19.229	-5.20037	-3.88479	EDNRA|EGFR|ESR1|HTR2A|NR1H3
GO Biological Processes	GO:1900274	regulation of phospholipase C activity	6.25	33.1073	-5.18712	-3.8721	EDNRA|EGFR|ESR1|HTR2A
GO Biological Processes	GO:0035249	synaptic transmission, glutamatergic	7.8125	18.1302	-5.07527	-3.77528	ADORA1|EGFR|HTR2A|PTGS2|TNF
GO Biological Processes	GO:0007268	chemical synaptic transmission	15.625	5.28798	-4.76719	-3.5079	ADORA1|AKT1|CD38|EDN1|EGFR|HTR2A|MAPK1|PTGS2|STAT3|TNF
GO Biological Processes	GO:0098916	anterograde trans-synaptic signaling	15.625	5.28798	-4.76719	-3.5079	ADORA1|AKT1|CD38|EDN1|EGFR|HTR2A|MAPK1|PTGS2|STAT3|TNF
GO Biological Processes	GO:0010518	positive regulation of phospholipase activity	6.25	25.8125	-4.75277	-3.49497	EDNRA|EGFR|ESR1|HTR2A
GO Biological Processes	GO:0099537	trans-synaptic signaling	15.625	5.22987	-4.726	-3.47031	ADORA1|AKT1|CD38|EDN1|EGFR|HTR2A|MAPK1|PTGS2|STAT3|TNF
GO Biological Processes	GO:0010517	regulation of phospholipase activity	6.25	21.4498	-4.43365	-3.2215	EDNRA|EGFR|ESR1|HTR2A
GO Biological Processes	GO:0006936	muscle contraction	10.9375	7.42379	-4.36732	-3.16161	ADORA1|CD38|EDN1|EDNRA|HTR2A|PIK3CG|PTGS2
GO Biological Processes	GO:0050805	negative regulation of synaptic transmission	6.25	19.0367	-4.22974	-3.04319	ADORA1|CD38|HTR2A|PTGS2
GO Biological Processes	GO:0050806	positive regulation of synaptic transmission	7.8125	11.6078	-4.14336	-2.9668	ADORA1|EGFR|MAPK1|PTGS2|TNF
GO Biological Processes	GO:0007202	activation of phospholipase C activity	4.6875	36.8453	-4.13254	-2.95885	EDNRA|EGFR|HTR2A
GO Biological Processes	GO:0001569	branching involved in blood vessel morphogenesis	4.6875	35.6938	-4.0906	-2.92301	EDN1|EDNRA|VEGFA
GO Biological Processes	GO:0007585	respiratory gaseous exchange	4.6875	17.5724	-3.17262	-2.10121	ADORA1|EDN1|EDNRA
GO Biological Processes	GO:0048167	regulation of synaptic plasticity	6.25	8.05787	-2.8098	-1.76442	ADORA1|CD38|MAPK1|PTGS2
GO Biological Processes	GO:0007193	adenylate cyclase-inhibiting G protein-coupled receptor signaling pathway	4.6875	12.8337	-2.77712	-1.73416	ADORA1|EDN1|EDNRA
GO Biological Processes	GO:0007200	phospholipase C-activating G protein-coupled receptor signaling pathway	4.6875	10.3837	-2.51525	-1.48892	EDN1|ESR1|HTR2A
GO Biological Processes	GO:0007187	G protein-coupled receptor signaling pathway, coupled to cyclic nucleotide second messenger	6.25	5.83501	-2.30618	-1.28936	ADORA1|EDN1|EDNRA|HTR2A
GO Biological Processes	GO:0048871	multicellular organismal homeostasis	29.6875	14.8541	-16.8572	-14.3563	ADORA1|AKR1B1|ALOX12|BCL2|CD38|EGFR|HTR2A|IL4|IL6|ITGB3|NOS3|PTGS2|PTPN11|STAT3|SYK|TNF|VEGFA|NR1H3|NOX4
GO Biological Processes	GO:0048771	tissue remodeling	18.75	25.2421	-13.3388	-11.2182	ARG1|CD38|EGFR|IL2|IL6|ITGB3|MDM2|MMP2|NOS3|SYK|TP53|NOX4
GO Biological Processes	GO:0060249	anatomical structure homeostasis	21.875	12.1974	-11.2129	-9.28768	ADORA1|PARP1|AKR1B1|BCL2|CD38|EGFR|IL6|ITGB3|NOS3|MAPK1|PTPN11|SYK|VEGFA|NOX4
GO Biological Processes	GO:0001894	tissue homeostasis	17.1875	18.4497	-10.7609	-8.87914	AKR1B1|BCL2|CD38|EGFR|IL6|ITGB3|NOS3|PTPN11|SYK|VEGFA|NOX4
GO Biological Processes	GO:0034103	regulation of tissue remodeling	10.9375	29.2873	-8.37818	-6.74775	CD38|EGFR|IL2|IL6|ITGB3|SYK|TP53
GO Biological Processes	GO:0045453	bone resorption	9.375	36.2604	-7.8067	-6.2322	CD38|EGFR|IL6|ITGB3|SYK|NOX4
GO Biological Processes	GO:0045124	regulation of bone resorption	7.8125	45.3255	-7.07513	-5.5664	CD38|EGFR|IL6|ITGB3|SYK
GO Biological Processes	GO:0046849	bone remodeling	9.375	25.1034	-6.83985	-5.35269	CD38|EGFR|IL6|ITGB3|SYK|NOX4
GO Biological Processes	GO:0046850	regulation of bone remodeling	7.8125	38.8504	-6.7307	-5.25598	CD38|EGFR|IL6|ITGB3|SYK
GO Biological Processes	GO:0050900	leukocyte migration	29.6875	14.3531	-16.582	-14.1146	ADORA1|AKT1|MAPK14|CYP19A1|DPP4|EDN1|HMOX1|ICAM1|IL6|IL10|ITGA2B|ITGB3|MMP1|PIK3CG|PTPN6|PTPN11|SYK|TNF|VEGFA
GO Biological Processes	GO:0002685	regulation of leukocyte migration	18.75	22.2869	-12.6913	-10.6218	ADORA1|AKT1|MAPK14|CYP19A1|DPP4|EDN1|HMOX1|ICAM1|IL6|ITGA2B|TNF|VEGFA
GO Biological Processes	GO:0006935	chemotaxis	21.875	8.21307	-8.95753	-7.26014	MAPK14|CYP19A1|DPP4|EDN1|GSTP1|IL6|IL10|ITGB3|PIK3CG|MAPK1|PTPN2|PTPN11|SYK|VEGFA
GO Biological Processes	GO:0042330	taxis	21.875	8.18784	-8.94033	-7.24563	MAPK14|CYP19A1|DPP4|EDN1|GSTP1|IL6|IL10|ITGB3|PIK3CG|MAPK1|PTPN2|PTPN11|SYK|VEGFA
GO Biological Processes	GO:0060326	cell chemotaxis	15.625	12.5242	-8.18148	-6.5705	MAPK14|CYP19A1|DPP4|EDN1|GSTP1|IL6|IL10|PIK3CG|SYK|VEGFA
GO Biological Processes	GO:0030595	leukocyte chemotaxis	14.0625	15.366	-8.16627	-6.55752	MAPK14|CYP19A1|DPP4|EDN1|IL6|IL10|PIK3CG|SYK|VEGFA
GO Biological Processes	GO:0002687	positive regulation of leukocyte migration	10.9375	19.7418	-7.18428	-5.66025	MAPK14|EDN1|ICAM1|IL6|ITGA2B|TNF|VEGFA
GO Biological Processes	GO:0097529	myeloid leukocyte migration	12.5	14.3673	-7.07668	-5.5664	MAPK14|CYP19A1|DPP4|EDN1|IL6|PIK3CG|SYK|VEGFA
GO Biological Processes	GO:0050920	regulation of chemotaxis	12.5	13.8449	-6.95297	-5.45559	MAPK14|CYP19A1|DPP4|EDN1|GSTP1|IL6|PTPN2|VEGFA
GO Biological Processes	GO:0002688	regulation of leukocyte chemotaxis	9.375	19.5248	-6.19153	-4.7717	MAPK14|CYP19A1|DPP4|EDN1|IL6|VEGFA
GO Biological Processes	GO:0071621	granulocyte chemotaxis	7.8125	15.9972	-4.81073	-3.54441	MAPK14|DPP4|EDN1|PIK3CG|SYK
GO Biological Processes	GO:0097530	granulocyte migration	7.8125	13.5977	-4.47059	-3.25621	MAPK14|DPP4|EDN1|PIK3CG|SYK
GO Biological Processes	GO:0002690	positive regulation of leukocyte chemotaxis	6.25	17.1117	-4.04883	-2.88804	MAPK14|EDN1|IL6|VEGFA
GO Biological Processes	GO:0030593	neutrophil chemotaxis	6.25	15.2294	-3.85247	-2.71486	DPP4|EDN1|PIK3CG|SYK
GO Biological Processes	GO:1990266	neutrophil migration	6.25	13.0166	-3.59034	-2.47987	DPP4|EDN1|PIK3CG|SYK
GO Biological Processes	GO:0071622	regulation of granulocyte chemotaxis	4.6875	24.3022	-3.58837	-2.47987	MAPK14|DPP4|EDN1
GO Biological Processes	GO:0050921	positive regulation of chemotaxis	6.25	11.1163	-3.32991	-2.24604	MAPK14|EDN1|IL6|VEGFA
GO Biological Processes	GO:0050727	regulation of inflammatory response	29.6875	14.2401	-16.5187	-14.067	ADORA1|MAPK14|CYP19A1|EGFR|ESR1|GSTP1|IL2|IL4|IL6|IL10|MMP9|NOS2|PIK3CG|PPARG|PTGS2|PTPN2|RELA|TNF|NR1H3
GO Biological Processes	GO:0002683	negative regulation of immune system process	25	12.6123	-13.0432	-10.9403	ADORA1|AKT1|ARG1|CASP3|CYP19A1|DPP4|HMOX1|IL2|IL4|IL10|MMP12|PPARG|PTPN2|PTPN6|TNF|NR1H3
GO Biological Processes	GO:0032102	negative regulation of response to external stimulus	21.875	14.1763	-12.0906	-10.0698	ADORA1|ALOX12|CDKN1A|CYP19A1|DPP4|EDN1|GSTP1|IL2|IL4|IL10|NOS3|PPARG|PTPN2|NR1H3
GO Biological Processes	GO:0050777	negative regulation of immune response	15.625	24.406	-11.0117	-9.11287	ARG1|HMOX1|IL2|IL10|MMP12|PPARG|PTPN2|PTPN6|TNF|NR1H3
GO Biological Processes	GO:0031348	negative regulation of defense response	17.1875	16.6194	-10.2728	-8.43849	ADORA1|ARG1|CYP19A1|GSTP1|IL2|IL4|IL10|MMP12|PPARG|PTPN2|NR1H3
GO Biological Processes	GO:0050728	negative regulation of inflammatory response	14.0625	19.0367	-8.98269	-7.28119	ADORA1|CYP19A1|GSTP1|IL2|IL4|IL10|PPARG|PTPN2|NR1H3
GO Biological Processes	GO:0071363	cellular response to growth factor stimulus	31.25	10.7857	-15.1013	-12.7823	PARP1|AKT1|ARG1|CASP3|MAPK14|EDN1|EGFR|GSTP1|IL10|INSR|ITGB3|JUN|MDM2|MAPK1|PTPN11|RELA|TP53|VEGFA|XDH|NOX4
GO Biological Processes	GO:0070848	response to growth factor	31.25	10.346	-14.758	-12.4927	PARP1|AKT1|ARG1|CASP3|MAPK14|EDN1|EGFR|GSTP1|IL10|INSR|ITGB3|JUN|MDM2|MAPK1|PTPN11|RELA|TP53|VEGFA|XDH|NOX4
GO Biological Processes	GO:0007507	heart development	25	10.3425	-11.7316	-9.74132	CASP3|CDKN1A|MAPK14|EDN1|EDNRA|EGFR|INSR|JUN|MDM2|NOS3|PPARG|MAPK1|PTPN11|TP53|VEGFA|NOX4
GO Biological Processes	GO:0007169	transmembrane receptor protein tyrosine kinase signaling pathway	26.5625	8.7822	-11.3447	-9.40737	ADORA1|AKT1|CASP3|MAPK14|EGFR|INSR|ITGB3|MMP2|MMP9|MAPK1|PTPN2|PTPN11|RELA|STAT3|SYK|VEGFA|XDH
GO Biological Processes	GO:0001959	regulation of cytokine-mediated signaling pathway	20.3125	28.2831	-15.0847	-12.7713	ARG1|EDN1|GSTP1|IFNG|IL6|MMP12|PPARG|PTPN2|PTPN6|PTPN11|SYK|TNF|NR1H3
GO Biological Processes	GO:0060759	regulation of response to cytokine stimulus	20.3125	26.3274	-14.6771	-12.4168	ARG1|EDN1|GSTP1|IFNG|IL6|MMP12|PPARG|PTPN2|PTPN6|PTPN11|SYK|TNF|NR1H3
GO Biological Processes	GO:0001960	negative regulation of cytokine-mediated signaling pathway	10.9375	36.5088	-9.05831	-7.35126	ARG1|GSTP1|IL6|MMP12|PPARG|PTPN2|NR1H3
GO Biological Processes	GO:0071346	cellular response to interferon-gamma	14.0625	18.8275	-8.94029	-7.24563	ARG1|EDN1|ICAM1|IFNG|NOS2|PPARG|PTPN2|TP53|NR1H3
GO Biological Processes	GO:0060331	negative regulation of response to interferon-gamma	6.25	217.562	-8.82236	-7.13975	ARG1|PPARG|PTPN2|NR1H3
GO Biological Processes	GO:0060336	negative regulation of interferon-gamma-mediated signaling pathway	6.25	217.562	-8.82236	-7.13975	ARG1|PPARG|PTPN2|NR1H3
GO Biological Processes	GO:0060761	negative regulation of response to cytokine stimulus	10.9375	33.736	-8.81345	-7.13347	ARG1|GSTP1|IL6|MMP12|PPARG|PTPN2|NR1H3
GO Biological Processes	GO:0034341	response to interferon-gamma	14.0625	16.9634	-8.54172	-6.89092	ARG1|EDN1|ICAM1|IFNG|NOS2|PPARG|PTPN2|TP53|NR1H3
GO Biological Processes	GO:0060333	interferon-gamma-mediated signaling pathway	10.9375	29.2873	-8.37818	-6.74775	ARG1|ICAM1|IFNG|PPARG|PTPN2|TP53|NR1H3
GO Biological Processes	GO:0060330	regulation of response to interferon-gamma	7.8125	76.1469	-8.26464	-6.64347	ARG1|IFNG|PPARG|PTPN2|NR1H3
GO Biological Processes	GO:0060334	regulation of interferon-gamma-mediated signaling pathway	7.8125	76.1469	-8.26464	-6.64347	ARG1|IFNG|PPARG|PTPN2|NR1H3
GO Biological Processes	GO:0045088	regulation of innate immune response	17.1875	9.2862	-7.62345	-6.06709	ARG1|ESR1|IFNG|MMP12|PPARG|PTPN2|PTPN6|PTPN11|RELA|SYK|NR1H3
GO Biological Processes	GO:0045824	negative regulation of innate immune response	7.8125	31.7279	-6.28335	-4.85513	ARG1|MMP12|PPARG|PTPN2|NR1H3
GO Biological Processes	GO:0071353	cellular response to interleukin-4	4.6875	35.6938	-4.0906	-2.92301	ARG1|FASN|PTPN2
GO Biological Processes	GO:0070670	response to interleukin-4	4.6875	32.6344	-3.97261	-2.81969	ARG1|FASN|PTPN2
GO Biological Processes	GO:0048608	reproductive structure development	26.5625	14.7437	-14.9846	-12.6879	AKT1|BCL2|CASP3|MAPK14|CYP19A1|EGFR|ESR1|ICAM1|IL10|INSR|NOS3|PPARG|MAPK1|PTGS2|PTPN6|PTPN11|VEGFA
GO Biological Processes	GO:0061458	reproductive system development	26.5625	14.6106	-14.9196	-12.6337	AKT1|BCL2|CASP3|MAPK14|CYP19A1|EGFR|ESR1|ICAM1|IL10|INSR|NOS3|PPARG|MAPK1|PTGS2|PTPN6|PTPN11|VEGFA
GO Biological Processes	GO:0003006	developmental process involved in reproduction	26.5625	9.47655	-11.8692	-9.86249	AKT1|BCL2|CASP3|MAPK14|CYP19A1|EGFR|ESR1|ICAM1|IL10|INSR|NOS3|PPARG|MAPK1|PTGS2|PTPN6|PTPN11|VEGFA
GO Biological Processes	GO:0008585	female gonad development	12.5	31.0804	-9.72545	-7.94998	BCL2|CASP3|CYP19A1|ESR1|ICAM1|INSR|NOS3|VEGFA
GO Biological Processes	GO:0046545	development of primary female sexual characteristics	12.5	29.5716	-9.55067	-7.79334	BCL2|CASP3|CYP19A1|ESR1|ICAM1|INSR|NOS3|VEGFA
GO Biological Processes	GO:0046660	female sex differentiation	12.5	26.0331	-9.10552	-7.39285	BCL2|CASP3|CYP19A1|ESR1|ICAM1|INSR|NOS3|VEGFA
GO Biological Processes	GO:0007548	sex differentiation	14.0625	12.6443	-7.43414	-5.88657	BCL2|CASP3|CYP19A1|ESR1|ICAM1|INSR|NOS3|PTPN11|VEGFA
GO Biological Processes	GO:0008406	gonad development	12.5	13.9719	-6.98344	-5.48173	BCL2|CASP3|CYP19A1|ESR1|ICAM1|INSR|NOS3|VEGFA
GO Biological Processes	GO:0045137	development of primary sexual characteristics	12.5	13.5977	-6.89292	-5.40068	BCL2|CASP3|CYP19A1|ESR1|ICAM1|INSR|NOS3|VEGFA
GO Biological Processes	GO:0001541	ovarian follicle development	6.25	27.6898	-4.87466	-3.60274	BCL2|ESR1|ICAM1|VEGFA
GO Biological Processes	GO:0042698	ovulation cycle	6.25	21.7563	-4.45798	-3.24404	CASP3|EGFR|ESR1|NOS3
GO Biological Processes	GO:0022602	ovulation cycle process	4.6875	24.3022	-3.58837	-2.47987	CASP3|ESR1|NOS3
GO Biological Processes	GO:0008584	male gonad development	6.25	11.1163	-3.32991	-2.24604	BCL2|ESR1|ICAM1|INSR
GO Biological Processes	GO:0046546	development of primary male sexual characteristics	6.25	11.0358	-3.31798	-2.23534	BCL2|ESR1|ICAM1|INSR
GO Biological Processes	GO:0046661	male sex differentiation	6.25	9.51836	-3.07709	-2.01304	BCL2|ESR1|ICAM1|INSR
GO Biological Processes	GO:0051090	regulation of DNA-binding transcription factor activity	26.5625	14.7102	-14.9683	-12.677	AKT1|CD40LG|MAPK14|EDN1|ESR1|HMOX1|ICAM1|IL6|IL10|JUN|PPARG|MAPK1|RELA|STAT3|SYK|TNF|VEGFA
GO Biological Processes	GO:0034612	response to tumor necrosis factor	21.875	16.9215	-13.1365	-11.0266	AKT1|CASP3|CD40LG|MAPK14|EDN1|GSTP1|ICAM1|MAPK1|PTGS2|PTPN2|RELA|SLC2A4|SYK|TNF
GO Biological Processes	GO:0006801	superoxide metabolic process	14.0625	46.3055	-12.4948	-10.4457	ALOX12|EDN1|EGFR|GSTP1|NOS2|NOS3|SYK|TNF|NOX4
GO Biological Processes	GO:0080135	regulation of cellular response to stress	28.125	8.95846	-12.1734	-10.1497	PARP1|AKT1|BCL2|CASP9|CD40LG|EDN1|EGFR|GSTP1|IL10|MDM2|MAPK1|PTGS2|PTPN2|SYK|TNF|TP53|VEGFA|XDH
GO Biological Processes	GO:0051091	positive regulation of DNA-binding transcription factor activity	18.75	17.176	-11.3531	-9.41099	AKT1|CD40LG|EDN1|ESR1|ICAM1|IL6|IL10|PPARG|RELA|STAT3|TNF|VEGFA
GO Biological Processes	GO:0071356	cellular response to tumor necrosis factor	18.75	15.5932	-10.8624	-8.97219	AKT1|CD40LG|MAPK14|EDN1|GSTP1|ICAM1|MAPK1|PTPN2|RELA|SLC2A4|SYK|TNF
GO Biological Processes	GO:0031098	stress-activated protein kinase signaling cascade	18.75	14.4127	-10.4652	-8.60978	AKT1|AKR1B1|CD40LG|MAPK14|EDN1|EGFR|GSTP1|MAPK1|SYK|TNF|VEGFA|XDH
GO Biological Processes	GO:0051403	stress-activated MAPK cascade	17.1875	14.5926	-9.67018	-7.90173	AKT1|CD40LG|MAPK14|EDN1|EGFR|GSTP1|MAPK1|SYK|TNF|VEGFA|XDH
GO Biological Processes	GO:0042554	superoxide anion generation	9.375	63.4557	-9.32537	-7.58495	ALOX12|EDN1|EGFR|GSTP1|SYK|NOX4
GO Biological Processes	GO:0032872	regulation of stress-activated MAPK cascade	15.625	15.9303	-9.18689	-7.4613	AKT1|CD40LG|EDN1|EGFR|GSTP1|MAPK1|SYK|TNF|VEGFA|XDH
GO Biological Processes	GO:0070302	regulation of stress-activated protein kinase signaling cascade	15.625	15.7328	-9.13432	-7.41738	AKT1|CD40LG|EDN1|EGFR|GSTP1|MAPK1|SYK|TNF|VEGFA|XDH
GO Biological Processes	GO:0046328	regulation of JNK cascade	10.9375	14.4845	-6.26802	-4.84273	AKT1|CD40LG|EDN1|EGFR|GSTP1|SYK|TNF
GO Biological Processes	GO:0007254	JNK cascade	10.9375	12.5124	-5.84201	-4.45645	AKT1|CD40LG|EDN1|EGFR|GSTP1|SYK|TNF
GO Biological Processes	GO:0090322	regulation of superoxide metabolic process	6.25	41.1605	-5.57226	-4.21004	EGFR|GSTP1|SYK|TNF
GO Biological Processes	GO:0043506	regulation of JUN kinase activity	7.8125	21.8813	-5.4767	-4.12876	CD40LG|EDN1|GSTP1|SYK|TNF
GO Biological Processes	GO:0032874	positive regulation of stress-activated MAPK cascade	9.375	13.5172	-5.2618	-3.93415	CD40LG|EDN1|SYK|TNF|VEGFA|XDH
GO Biological Processes	GO:0033209	tumor necrosis factor-mediated signaling pathway	9.375	13.5172	-5.2618	-3.93415	CD40LG|GSTP1|PTPN2|RELA|SYK|TNF
GO Biological Processes	GO:0070304	positive regulation of stress-activated protein kinase signaling cascade	9.375	13.3591	-5.23246	-3.90944	CD40LG|EDN1|SYK|TNF|VEGFA|XDH
GO Biological Processes	GO:0032930	positive regulation of superoxide anion generation	4.6875	60.116	-4.78917	-3.52537	EGFR|GSTP1|SYK
GO Biological Processes	GO:0010803	regulation of tumor necrosis factor-mediated signaling pathway	6.25	25.3823	-4.72366	-3.47031	GSTP1|PTPN2|SYK|TNF
GO Biological Processes	GO:0032928	regulation of superoxide anion generation	4.6875	51.9183	-4.59042	-3.35581	EGFR|GSTP1|SYK
GO Biological Processes	GO:0043507	positive regulation of JUN kinase activity	6.25	21.1519	-4.40968	-3.19976	CD40LG|EDN1|SYK|TNF
GO Biological Processes	GO:0019932	second-messenger-mediated signaling	10.9375	5.98908	-3.78607	-2.65407	EDN1|EGFR|NOS2|NOS3|SYK|TNF|VEGFA
GO Biological Processes	GO:0046330	positive regulation of JNK cascade	6.25	11.1163	-3.32991	-2.24604	CD40LG|EDN1|SYK|TNF
GO Biological Processes	GO:0019722	calcium-mediated signaling	6.25	6.86008	-2.55613	-1.52629	EDN1|EGFR|SYK|TNF
GO Biological Processes	GO:0090087	regulation of peptide transport	31.25	10.0857	-14.5483	-12.317	ADORA1|CD38|CD40LG|MAPK14|DPP4|EGFR|IFNG|IL2|IL6|IL10|MDM2|MMP12|NOS2|MAPK1|PTGS2|PTPN11|SYK|TNF|TP53|NR1H3
GO Biological Processes	GO:0070201	regulation of establishment of protein localization	31.25	9.86358	-14.3656	-12.1435	BCL2|CD38|CD40LG|MAPK14|DPP4|EGFR|IFNG|IL2|IL6|IL10|MDM2|MMP12|NOS2|MAPK1|PTGS2|PTPN11|SYK|TNF|TP53|NR1H3
GO Biological Processes	GO:1903530	regulation of secretion by cell	31.25	9.80011	-14.3126	-12.104	ADORA1|CD38|CD40LG|MAPK14|CYP19A1|DPP4|EDN1|EGFR|HMOX1|HTR2A|IFNG|IL2|IL6|IL10|MMP12|NOS2|PTPN11|SYK|TNF|NR1H3
GO Biological Processes	GO:0051223	regulation of protein transport	29.6875	9.97787	-13.7081	-11.5417	CD38|CD40LG|MAPK14|DPP4|EGFR|IFNG|IL2|IL6|IL10|MDM2|MMP12|NOS2|MAPK1|PTGS2|PTPN11|SYK|TNF|TP53|NR1H3
GO Biological Processes	GO:0001817	regulation of cytokine production	29.6875	9.58139	-13.3928	-11.2622	ARG1|CD40LG|MAPK14|GSTP1|HMOX1|IFNG|IL2|IL4|IL6|IL10|MMP12|NOS2|PTGS2|PTPN6|PTPN11|RELA|STAT3|SYK|TNF
GO Biological Processes	GO:0002791	regulation of peptide secretion	25	11.7149	-12.5528	-10.496	ADORA1|CD38|CD40LG|MAPK14|DPP4|EGFR|IFNG|IL2|IL6|IL10|MMP12|NOS2|PTPN11|SYK|TNF|NR1H3
GO Biological Processes	GO:0002790	peptide secretion	26.5625	9.97301	-12.2233	-10.1937	ADORA1|CD38|CD40LG|MAPK14|DPP4|EDN1|EGFR|IFNG|IL2|IL6|IL10|MMP12|NOS2|PTPN11|SYK|TNF|NR1H3
GO Biological Processes	GO:1904951	positive regulation of establishment of protein localization	23.4375	12.3082	-12.0697	-10.0517	BCL2|CD38|MAPK14|EGFR|IFNG|IL2|IL6|IL10|MDM2|MMP12|MAPK1|PTGS2|SYK|TNF|TP53
GO Biological Processes	GO:0001819	positive regulation of cytokine production	23.4375	12.2292	-12.0295	-10.0172	CD40LG|MAPK14|HMOX1|IFNG|IL2|IL4|IL6|IL10|MMP12|PTGS2|PTPN11|RELA|STAT3|SYK|TNF
GO Biological Processes	GO:0050708	regulation of protein secretion	23.4375	11.6078	-11.7055	-9.72057	CD38|CD40LG|MAPK14|DPP4|EGFR|IFNG|IL2|IL6|IL10|MMP12|NOS2|PTPN11|SYK|TNF|NR1H3
GO Biological Processes	GO:0051222	positive regulation of protein transport	21.875	12.5124	-11.361	-9.41406	CD38|MAPK14|EGFR|IFNG|IL2|IL6|IL10|MDM2|MMP12|MAPK1|PTGS2|SYK|TNF|TP53
GO Biological Processes	GO:0051047	positive regulation of secretion	21.875	12.2254	-11.2262	-9.29823	ADORA1|CD38|MAPK14|CYP19A1|EDN1|EGFR|IFNG|IL2|IL6|IL10|MMP12|PTPN11|SYK|TNF
GO Biological Processes	GO:1903532	positive regulation of secretion by cell	20.3125	12.191	-10.4161	-8.56649	CD38|MAPK14|CYP19A1|EDN1|EGFR|IFNG|IL2|IL6|IL10|MMP12|PTPN11|SYK|TNF
GO Biological Processes	GO:0009306	protein secretion	23.4375	9.30133	-10.3455	-8.49976	CD38|CD40LG|MAPK14|DPP4|EGFR|IFNG|IL2|IL6|IL10|MMP12|NOS2|PTPN11|SYK|TNF|NR1H3
GO Biological Processes	GO:0002793	positive regulation of peptide secretion	17.1875	14.1969	-9.54351	-7.78774	ADORA1|CD38|MAPK14|EGFR|IFNG|IL2|IL6|IL10|MMP12|SYK|TNF
GO Biological Processes	GO:0050714	positive regulation of protein secretion	15.625	13.8954	-8.61347	-6.95399	CD38|MAPK14|EGFR|IFNG|IL2|IL6|IL10|MMP12|SYK|TNF
GO Biological Processes	GO:0032655	regulation of interleukin-12 production	9.375	40.793	-8.12119	-6.51577	CD40LG|MAPK14|IFNG|IL10|RELA|SYK
GO Biological Processes	GO:0032615	interleukin-12 production	9.375	39.3863	-8.02723	-6.4284	CD40LG|MAPK14|IFNG|IL10|RELA|SYK
GO Biological Processes	GO:0032735	positive regulation of interleukin-12 production	7.8125	52.8798	-7.4233	-5.8767	CD40LG|MAPK14|IFNG|RELA|SYK
GO Biological Processes	GO:0050715	positive regulation of cytokine secretion	9.375	16.0874	-5.69898	-4.32264	MAPK14|IFNG|IL10|MMP12|SYK|TNF
GO Biological Processes	GO:0098542	defense response to other organism	15.625	6.38816	-5.48379	-4.13278	ARG1|BCL2|IFNG|IL6|IL10|MMP12|NOS2|RELA|SYK|TNF
GO Biological Processes	GO:0050663	cytokine secretion	10.9375	10.4515	-5.3251	-3.9898	MAPK14|IFNG|IL10|MMP12|NOS2|SYK|TNF
GO Biological Processes	GO:0043900	regulation of multi-organism process	12.5	7.3929	-4.91803	-3.63834	ARG1|BCL2|IFNG|JUN|MMP12|NOS2|SYK|TNF
GO Biological Processes	GO:0050707	regulation of cytokine secretion	9.375	10.1529	-4.55585	-3.33055	MAPK14|IFNG|IL10|MMP12|SYK|TNF
GO Biological Processes	GO:0048732	gland development	25	13.7822	-13.6363	-11.4857	AKT1|ARG1|BCL2|CYP19A1|EGFR|ESR1|FASN|HMOX1|IL10|INSR|JUN|MAPK1|RELA|TNF|VEGFA|XDH
GO Biological Processes	GO:0050673	epithelial cell proliferation	23.4375	12.5517	-12.1918	-10.1651	AKT1|ARG1|EGFR|ESR1|HMOX1|IL10|ITGB3|JUN|MMP12|PPARG|MAPK1|STAT3|TNF|VEGFA|XDH
GO Biological Processes	GO:0001936	regulation of endothelial cell proliferation	17.1875	22.7613	-11.7522	-9.7565	AKT1|ARG1|HMOX1|IL10|ITGB3|JUN|PPARG|STAT3|TNF|VEGFA|XDH
GO Biological Processes	GO:0001935	endothelial cell proliferation	17.1875	20.9404	-11.357	-9.41247	AKT1|ARG1|HMOX1|IL10|ITGB3|JUN|PPARG|STAT3|TNF|VEGFA|XDH
GO Biological Processes	GO:0050678	regulation of epithelial cell proliferation	20.3125	12.4989	-10.5505	-8.6911	AKT1|ARG1|EGFR|HMOX1|IL10|ITGB3|JUN|MMP12|PPARG|STAT3|TNF|VEGFA|XDH
GO Biological Processes	GO:0050679	positive regulation of epithelial cell proliferation	15.625	18.1302	-9.73478	-7.95658	AKT1|ARG1|EGFR|HMOX1|IL10|ITGB3|JUN|MMP12|STAT3|VEGFA
GO Biological Processes	GO:0001938	positive regulation of endothelial cell proliferation	12.5	27.1953	-9.25767	-7.52473	AKT1|ARG1|HMOX1|IL10|ITGB3|JUN|STAT3|VEGFA
GO Biological Processes	GO:0030879	mammary gland development	12.5	21.4498	-8.4359	-6.79731	AKT1|ARG1|CYP19A1|ESR1|FASN|MAPK1|VEGFA|XDH
GO Biological Processes	GO:0045596	negative regulation of cell differentiation	29.6875	9.5309	-13.3518	-11.2276	BCL2|CD38|EGFR|IFNG|IL2|IL4|IL6|ITGB3|MDM2|MMP9|PPARG|MAPK1|PTPN2|STAT3|TNF|TP53|VEGFA|XDH|NR1H3
GO Biological Processes	GO:0010721	negative regulation of cell development	12.5	8.90607	-5.50872	-4.15648	BCL2|CD38|IL6|MDM2|STAT3|TNF|TP53|VEGFA
GO Biological Processes	GO:0009651	response to salt stress	4.6875	42.3038	-4.31588	-3.11824	AKR1B1|TNF|TP53
GO Biological Processes	GO:0050768	negative regulation of neurogenesis	9.375	7.77009	-3.91303	-2.76822	CD38|IL6|MDM2|STAT3|TNF|TP53
GO Biological Processes	GO:0051129	negative regulation of cellular component organization	14.0625	4.48509	-3.78399	-2.65236	PARP1|AKT1|CD38|DPP4|MDM2|TNF|TP53|VEGFA|NR1H3
GO Biological Processes	GO:0051961	negative regulation of nervous system development	9.375	7.20633	-3.73547	-2.61012	CD38|IL6|MDM2|STAT3|TNF|TP53
GO Biological Processes	GO:0019674	NAD metabolic process	4.6875	14.8338	-2.95842	-1.90194	CD38|PTGS2|TP53
GO Biological Processes	GO:0071496	cellular response to external stimulus	21.875	15.8639	-12.7537	-10.6735	AKT1|BCL2|CDKN1A|EGFR|GSTP1|HMOX1|ICAM1|JUN|MDM2|PPARG|MAPK1|PTGS2|PTPN11|TP53
GO Biological Processes	GO:0031667	response to nutrient levels	23.4375	11.3992	-11.5932	-9.62415	AKT1|ARG1|BCL2|CDKN1A|EGFR|GSTP1|HMOX1|ICAM1|JUN|MDM2|PPARG|MAPK1|PTGS2|RELA|TP53
GO Biological Processes	GO:0009991	response to extracellular stimulus	23.4375	10.6948	-11.1994	-9.27838	AKT1|ARG1|BCL2|CDKN1A|EGFR|GSTP1|HMOX1|ICAM1|JUN|MDM2|PPARG|MAPK1|PTGS2|RELA|TP53
GO Biological Processes	GO:0031668	cellular response to extracellular stimulus	17.1875	15.8041	-10.0391	-8.21766	BCL2|CDKN1A|GSTP1|HMOX1|ICAM1|JUN|MDM2|PPARG|MAPK1|PTGS2|TP53
GO Biological Processes	GO:0031669	cellular response to nutrient levels	15.625	16.2707	-9.27611	-7.54168	BCL2|CDKN1A|HMOX1|ICAM1|JUN|MDM2|PPARG|MAPK1|PTGS2|TP53
GO Biological Processes	GO:0033273	response to vitamin	10.9375	29.2873	-8.37818	-6.74775	ARG1|EGFR|GSTP1|MDM2|PPARG|PTGS2|RELA
GO Biological Processes	GO:0048662	negative regulation of smooth muscle cell proliferation	9.375	34.0956	-7.64329	-6.08595	CDKN1A|GSTP1|HMOX1|IFNG|IL10|PPARG
GO Biological Processes	GO:0031100	animal organ regeneration	9.375	30.8704	-7.38085	-5.84001	CDKN1A|EGFR|GSTP1|HMOX1|IL10|PPARG
GO Biological Processes	GO:1904706	negative regulation of vascular smooth muscle cell proliferation	7.8125	50.0966	-7.30073	-5.76556	CDKN1A|GSTP1|HMOX1|IL10|PPARG
GO Biological Processes	GO:0031099	regeneration	12.5	15.3059	-7.28881	-5.75458	BCL2|CDKN1A|EGFR|GSTP1|HMOX1|IL10|JUN|PPARG
GO Biological Processes	GO:0007584	response to nutrient	12.5	13.9081	-6.96817	-5.46906	ARG1|EGFR|GSTP1|HMOX1|MDM2|PPARG|PTGS2|RELA
GO Biological Processes	GO:0043627	response to estrogen	7.8125	26.0777	-5.85537	-4.46714	ESR1|HMOX1|MDM2|PPARG|MAPK1
GO Biological Processes	GO:0002674	negative regulation of acute inflammatory response	4.6875	95.1836	-5.42736	-4.08368	ADORA1|GSTP1|PPARG
GO Biological Processes	GO:0031670	cellular response to nutrient	6.25	20.5802	-4.36278	-3.15948	HMOX1|MDM2|PPARG|PTGS2
GO Biological Processes	GO:0048147	negative regulation of fibroblast proliferation	4.6875	38.0734	-4.17593	-2.99772	GSTP1|PPARG|TP53
GO Biological Processes	GO:0002366	leukocyte activation involved in immune response	28.125	9.63884	-12.7093	-10.6355	ARG1|CD40LG|MAPK14|GSTP1|HMOX1|ICAM1|IFNG|IL2|IL4|IL6|IL10|MMP9|PIK3CG|MAPK1|PTPN6|STAT3|SYK|TP53
GO Biological Processes	GO:0002263	cell activation involved in immune response	28.125	9.58492	-12.6681	-10.6019	ARG1|CD40LG|MAPK14|GSTP1|HMOX1|ICAM1|IFNG|IL2|IL4|IL6|IL10|MMP9|PIK3CG|MAPK1|PTPN6|STAT3|SYK|TP53
GO Biological Processes	GO:0002274	myeloid leukocyte activation	25	9.2862	-11.0289	-9.12576	ARG1|MAPK14|GSTP1|HMOX1|IFNG|IL4|IL6|IL10|JUN|MMP9|PIK3CG|MAPK1|PTPN6|SYK|TNF|NR1H3
GO Biological Processes	GO:0045055	regulated exocytosis	20.3125	6.21802	-6.90856	-5.41461	ARG1|MAPK14|GSTP1|HMOX1|HTR2A|ITGA2B|ITGB3|MMP9|PIK3CG|MAPK1|PTPN6|SYK|VEGFA
GO Biological Processes	GO:0002444	myeloid leukocyte mediated immunity	15.625	6.86008	-5.75946	-4.37721	ARG1|MAPK14|GSTP1|HMOX1|IL6|MMP9|PIK3CG|MAPK1|PTPN6|SYK
GO Biological Processes	GO:0043299	leukocyte degranulation	14.0625	6.38102	-4.96846	-3.68299	ARG1|MAPK14|GSTP1|HMOX1|MMP9|PIK3CG|MAPK1|PTPN6|SYK
GO Biological Processes	GO:0002275	myeloid cell activation involved in immune response	14.0625	6.26437	-4.9047	-3.62658	ARG1|MAPK14|GSTP1|HMOX1|MMP9|PIK3CG|MAPK1|PTPN6|SYK
GO Biological Processes	GO:0002446	neutrophil mediated immunity	12.5	6.06748	-4.30649	-3.11014	ARG1|MAPK14|GSTP1|IL6|MMP9|MAPK1|PTPN6|SYK
GO Biological Processes	GO:0043312	neutrophil degranulation	10.9375	5.46135	-3.5421	-2.43885	ARG1|MAPK14|GSTP1|MMP9|MAPK1|PTPN6|SYK
GO Biological Processes	GO:0002283	neutrophil activation involved in immune response	10.9375	5.42798	-3.52602	-2.4252	ARG1|MAPK14|GSTP1|MMP9|MAPK1|PTPN6|SYK
GO Biological Processes	GO:0042119	neutrophil activation	10.9375	5.31964	-3.47326	-2.37656	ARG1|MAPK14|GSTP1|MMP9|MAPK1|PTPN6|SYK
GO Biological Processes	GO:0036230	granulocyte activation	10.9375	5.25669	-3.44219	-2.34891	ARG1|MAPK14|GSTP1|MMP9|MAPK1|PTPN6|SYK
GO Biological Processes	GO:1905952	regulation of lipid localization	17.1875	26.1755	-12.4193	-10.3748	AKT1|CYP19A1|EDN1|IL6|ITGB3|PPARG|PTPN2|PTPN11|SYK|TNF|NR1H3
GO Biological Processes	GO:0032800	receptor biosynthetic process	10.9375	98.7089	-12.2809	-10.2425	EDN1|IFNG|IL10|ITGB3|PPARG|TNF|NR1H3
GO Biological Processes	GO:1905953	negative regulation of lipid localization	12.5	47.5918	-11.2461	-9.31347	AKT1|IL6|ITGB3|PPARG|PTPN2|PTPN11|TNF|NR1H3
GO Biological Processes	GO:0010888	negative regulation of lipid storage	9.375	108.781	-10.8671	-8.97478	IL6|ITGB3|PPARG|PTPN2|TNF|NR1H3
GO Biological Processes	GO:0043112	receptor metabolic process	15.625	19.4252	-10.029	-8.20937	EDN1|IFNG|IL10|INSR|ITGB3|PPARG|SYK|TNF|VEGFA|NR1H3
GO Biological Processes	GO:0010876	lipid localization	18.75	11.281	-9.24444	-7.51298	AKT1|CYP19A1|EDN1|IL6|ITGB3|NOS2|PPARG|PTPN2|PTPN11|SYK|TNF|NR1H3
GO Biological Processes	GO:0060627	regulation of vesicle-mediated transport	20.3125	9.09843	-8.86072	-7.17412	HMOX1|HTR2A|IFNG|IL4|INSR|ITGB3|PPARG|MAPK1|SLC2A4|SYK|TNF|VEGFA|NR1H3
GO Biological Processes	GO:0032368	regulation of lipid transport	12.5	24.1736	-8.84831	-7.16304	AKT1|CYP19A1|EDN1|ITGB3|PPARG|PTPN11|SYK|NR1H3
GO Biological Processes	GO:0010883	regulation of lipid storage	9.375	46.6205	-8.48082	-6.83368	IL6|ITGB3|PPARG|PTPN2|TNF|NR1H3
GO Biological Processes	GO:0010869	regulation of receptor biosynthetic process	7.8125	82.7683	-8.46126	-6.81789	EDN1|IFNG|ITGB3|PPARG|NR1H3
GO Biological Processes	GO:0030100	regulation of endocytosis	15.625	13.3124	-8.43483	-6.79731	IFNG|IL4|INSR|ITGB3|PPARG|SLC2A4|SYK|TNF|VEGFA|NR1H3
GO Biological Processes	GO:0051235	maintenance of location	15.625	11.1001	-7.6842	-6.12183	AKT1|HTR2A|IL6|IL10|ITGB3|PPARG|PTPN2|PTPN6|TNF|NR1H3
GO Biological Processes	GO:0019915	lipid storage	9.375	31.2932	-7.41669	-5.87394	IL6|ITGB3|PPARG|PTPN2|TNF|NR1H3
GO Biological Processes	GO:0045807	positive regulation of endocytosis	10.9375	17.3061	-6.7923	-5.31099	IFNG|IL4|INSR|PPARG|SYK|TNF|VEGFA
GO Biological Processes	GO:0006869	lipid transport	14.0625	9.38797	-6.33854	-4.89915	AKT1|CYP19A1|EDN1|ITGB3|NOS2|PPARG|PTPN11|SYK|NR1H3
GO Biological Processes	GO:0010745	negative regulation of macrophage derived foam cell differentiation	4.6875	87.8618	-5.31423	-3.98071	ITGB3|PPARG|NR1H3
GO Biological Processes	GO:0006909	phagocytosis	12.5	8.18784	-5.24042	-3.91625	ADORA1|IFNG|ITGB3|PPARG|MAPK1|SYK|TNF|NR1H3
GO Biological Processes	GO:0015850	organic hydroxy compound transport	10.9375	10.0952	-5.22643	-3.90457	CYP19A1|HTR2A|ITGB3|PPARG|PTPN11|SYK|NR1H3
GO Biological Processes	GO:0010743	regulation of macrophage derived foam cell differentiation	4.6875	38.0734	-4.17593	-2.99772	ITGB3|PPARG|NR1H3
GO Biological Processes	GO:0010742	macrophage derived foam cell differentiation	4.6875	31.7279	-3.93564	-2.78929	ITGB3|PPARG|NR1H3
GO Biological Processes	GO:0090077	foam cell differentiation	4.6875	31.7279	-3.93564	-2.78929	ITGB3|PPARG|NR1H3
GO Biological Processes	GO:0097191	extrinsic apoptotic signaling pathway	18.75	20.3965	-12.2334	-10.2009	AKT1|BCL2|CASP3|CASP9|GSTP1|HMOX1|ICAM1|IFNG|IL2|NOS3|RELA|TNF
GO Biological Processes	GO:2001233	regulation of apoptotic signaling pathway	21.875	13.0644	-11.6125	-9.64059	PARP1|AKT1|BCL2|GSTP1|HMOX1|ICAM1|MDM2|MMP9|NOS3|PTGS2|PTPN2|RELA|TNF|TP53
GO Biological Processes	GO:2001234	negative regulation of apoptotic signaling pathway	17.1875	17.9746	-10.6387	-8.77132	AKT1|BCL2|GSTP1|HMOX1|ICAM1|MDM2|MMP9|NOS3|PTGS2|RELA|TNF
GO Biological Processes	GO:0035094	response to nicotine	10.9375	53.3028	-10.2503	-8.41789	BCL2|CASP3|EDN1|HMOX1|MAPK1|RELA|TNF
GO Biological Processes	GO:2001237	negative regulation of extrinsic apoptotic signaling pathway	12.5	28.7347	-9.45008	-7.69897	AKT1|BCL2|GSTP1|HMOX1|ICAM1|NOS3|RELA|TNF
GO Biological Processes	GO:2001236	regulation of extrinsic apoptotic signaling pathway	12.5	19.4005	-8.09189	-6.48757	AKT1|BCL2|GSTP1|HMOX1|ICAM1|NOS3|RELA|TNF
GO Biological Processes	GO:0008625	extrinsic apoptotic signaling pathway via death domain receptors	7.8125	21.8813	-5.4767	-4.12876	BCL2|HMOX1|ICAM1|NOS3|TNF
GO Biological Processes	GO:0043122	regulation of I-kappaB kinase/NF-kappaB signaling	9.375	9.32411	-4.34925	-3.14683	AKT1|ESR1|GSTP1|HMOX1|RELA|TNF
GO Biological Processes	GO:0007249	I-kappaB kinase/NF-kappaB signaling	9.375	8.18784	-4.03742	-2.87743	AKT1|ESR1|GSTP1|HMOX1|RELA|TNF
GO Biological Processes	GO:1902042	negative regulation of extrinsic apoptotic signaling pathway via death domain receptors	4.6875	27.8586	-3.76565	-2.63698	HMOX1|ICAM1|NOS3
GO Biological Processes	GO:1902041	regulation of extrinsic apoptotic signaling pathway via death domain receptors	4.6875	19.0367	-3.27457	-2.19401	HMOX1|ICAM1|NOS3
GO Biological Processes	GO:0043123	positive regulation of I-kappaB kinase/NF-kappaB signaling	6.25	8.23209	-2.84387	-1.79574	AKT1|HMOX1|RELA|TNF
GO Biological Processes	GO:0051345	positive regulation of hydrolase activity	28.125	8.8201	-12.06	-10.0448	AKT1|ALOX12|CASP9|MAPK14|EDNRA|EGFR|ESR1|HTR2A|ICAM1|IFNG|JUN|PPARG|STAT3|SYK|TNF|VEGFA|XDH|NR1H3
GO Biological Processes	GO:0043281	regulation of cysteine-type endopeptidase activity involved in apoptotic process	17.1875	19.4794	-11.016	-9.115	AKT1|ALOX12|CASP9|MDM2|MMP9|PPARG|PTGS2|SYK|TNF|VEGFA|XDH
GO Biological Processes	GO:2000116	regulation of cysteine-type endopeptidase activity	17.1875	17.5233	-10.5198	-8.66242	AKT1|ALOX12|CASP9|MDM2|MMP9|PPARG|PTGS2|SYK|TNF|VEGFA|XDH
GO Biological Processes	GO:0052547	regulation of peptidase activity	20.3125	10.7599	-9.74724	-7.96407	AKT1|ALOX12|CASP9|MAPK14|MDM2|MMP9|PPARG|PTGS2|STAT3|SYK|TNF|VEGFA|XDH
GO Biological Processes	GO:0052548	regulation of endopeptidase activity	18.75	10.6499	-8.96116	-7.26241	AKT1|ALOX12|CASP9|MDM2|MMP9|PPARG|PTGS2|STAT3|SYK|TNF|VEGFA|XDH
GO Biological Processes	GO:0045862	positive regulation of proteolysis	17.1875	11.3191	-8.51008	-6.86172	AKT1|ALOX12|CASP9|MAPK14|IFNG|MDM2|PPARG|STAT3|SYK|TNF|XDH
GO Biological Processes	GO:0010952	positive regulation of peptidase activity	12.5	15.2294	-7.27197	-5.74148	ALOX12|CASP9|MAPK14|PPARG|STAT3|SYK|TNF|XDH
GO Biological Processes	GO:0010950	positive regulation of endopeptidase activity	10.9375	14.8063	-6.3324	-4.89377	ALOX12|CASP9|PPARG|STAT3|SYK|TNF|XDH
GO Biological Processes	GO:0043280	positive regulation of cysteine-type endopeptidase activity involved in apoptotic process	9.375	17.0478	-5.8458	-4.45891	ALOX12|CASP9|PPARG|SYK|TNF|XDH
GO Biological Processes	GO:2001056	positive regulation of cysteine-type endopeptidase activity	9.375	15.1285	-5.54402	-4.18744	ALOX12|CASP9|PPARG|SYK|TNF|XDH
GO Biological Processes	GO:0006919	activation of cysteine-type endopeptidase activity involved in apoptotic process	6.25	17.1117	-4.04883	-2.88804	CASP9|PPARG|TNF|XDH
GO Biological Processes	GO:0001937	negative regulation of endothelial cell proliferation	4.6875	14.4583	-2.9262	-1.8722	PPARG|TNF|XDH
GO Biological Processes	GO:0009895	negative regulation of catabolic process	20.3125	15.6137	-11.7611	-9.75999	ADORA1|AKT1|BCL2|MAPK14|EGFR|HMOX1|IL10|NOS2|PIK3CG|RELA|STAT3|TNF|TP53
GO Biological Processes	GO:0001889	liver development	9.375	16.4346	-5.75298	-4.37139	ARG1|EGFR|HMOX1|IL10|JUN|RELA
GO Biological Processes	GO:0061008	hepaticobiliary system development	9.375	16.0874	-5.69898	-4.32264	ARG1|EGFR|HMOX1|IL10|JUN|RELA
GO Biological Processes	GO:0042176	regulation of protein catabolic process	12.5	7.80994	-5.09076	-3.78637	AKT1|EGFR|IFNG|IL10|MDM2|NOS2|RELA|TNF
GO Biological Processes	GO:0097421	liver regeneration	4.6875	36.8453	-4.13254	-2.95885	EGFR|HMOX1|IL10
GO Biological Processes	GO:0071392	cellular response to estradiol stimulus	4.6875	30.8704	-3.89973	-2.75682	EGFR|ESR1|IL10
GO Biological Processes	GO:0042177	negative regulation of protein catabolic process	6.25	11.4507	-3.37856	-2.28968	EGFR|IL10|NOS2|RELA
GO Biological Processes	GO:0048872	homeostasis of number of cells	18.75	18.5724	-11.7523	-9.7565	AKT1|BCL2|CASP3|MAPK14|HMOX1|IL2|IL6|NOS3|PTPN2|PTPN11|STAT3|VEGFA
GO Biological Processes	GO:0002262	myeloid cell homeostasis	10.9375	18.0077	-6.91024	-5.41544	CASP3|MAPK14|HMOX1|IL6|PTPN2|STAT3|VEGFA
GO Biological Processes	GO:0034101	erythrocyte homeostasis	9.375	18.5724	-6.06373	-4.65771	CASP3|MAPK14|HMOX1|PTPN2|STAT3|VEGFA
GO Biological Processes	GO:0030218	erythrocyte differentiation	7.8125	16.5537	-4.88278	-3.60777	CASP3|MAPK14|PTPN2|STAT3|VEGFA
GO Biological Processes	GO:1901214	regulation of neuron death	20.3125	15.5646	-11.7439	-9.75089	ADORA1|PARP1|AKT1|BCL2|CASP3|CASP9|HMOX1|IFNG|IL10|JUN|STAT3|TNF|TP53
GO Biological Processes	GO:0070997	neuron death	20.3125	13.9424	-11.1426	-9.22612	ADORA1|PARP1|AKT1|BCL2|CASP3|CASP9|HMOX1|IFNG|IL10|JUN|STAT3|TNF|TP53
GO Biological Processes	GO:1901216	positive regulation of neuron death	12.5	31.4008	-9.76155	-7.97671	ADORA1|PARP1|CASP3|CASP9|IFNG|JUN|TNF|TP53
GO Biological Processes	GO:0043523	regulation of neuron apoptotic process	14.0625	16.0874	-8.34011	-6.71201	PARP1|BCL2|CASP3|CASP9|HMOX1|IL10|JUN|TNF|TP53
GO Biological Processes	GO:0051402	neuron apoptotic process	14.0625	14.1013	-7.84237	-6.2627	PARP1|BCL2|CASP3|CASP9|HMOX1|IL10|JUN|TNF|TP53
GO Biological Processes	GO:0010507	negative regulation of autophagy	9.375	27.1953	-7.04844	-5.54324	AKT1|BCL2|HMOX1|IL10|STAT3|TP53
GO Biological Processes	GO:0010506	regulation of autophagy	14.0625	10.2593	-6.66196	-5.19455	AKT1|BCL2|CASP3|HMOX1|IFNG|IL4|IL10|STAT3|TP53
GO Biological Processes	GO:0008630	intrinsic apoptotic signaling pathway in response to DNA damage	9.375	22.1787	-6.51904	-5.06117	BCL2|CASP9|CDKN1A|HMOX1|TNF|TP53
GO Biological Processes	GO:0043525	positive regulation of neuron apoptotic process	7.8125	32.2656	-6.32026	-4.88761	CASP3|CASP9|JUN|TNF|TP53
GO Biological Processes	GO:0031330	negative regulation of cellular catabolic process	12.5	11.1571	-6.23929	-4.81691	AKT1|BCL2|MAPK14|HMOX1|IL10|PIK3CG|STAT3|TP53
GO Biological Processes	GO:0034349	glial cell apoptotic process	4.6875	76.1469	-5.11422	-3.80759	CASP3|CASP9|TP53
GO Biological Processes	GO:0006914	autophagy	14.0625	6.65361	-5.11363	-3.80759	AKT1|BCL2|CASP3|HMOX1|IFNG|IL4|IL10|STAT3|TP53
GO Biological Processes	GO:0061919	process utilizing autophagic mechanism	14.0625	6.65361	-5.11363	-3.80759	AKT1|BCL2|CASP3|HMOX1|IFNG|IL4|IL10|STAT3|TP53
GO Biological Processes	GO:1901215	negative regulation of neuron death	9.375	10.8781	-4.72445	-3.47031	AKT1|BCL2|HMOX1|IL10|JUN|STAT3
GO Biological Processes	GO:0016242	negative regulation of macroautophagy	4.6875	35.6938	-4.0906	-2.92301	AKT1|HMOX1|TP53
GO Biological Processes	GO:0016241	regulation of macroautophagy	7.8125	11.0039	-4.03381	-2.87421	AKT1|CASP3|HMOX1|IL4|TP53
GO Biological Processes	GO:0002931	response to ischemia	4.6875	21.1519	-3.40945	-2.31854	BCL2|CASP9|TP53
GO Biological Processes	GO:0043524	negative regulation of neuron apoptotic process	6.25	10.2901	-3.20366	-2.12933	BCL2|HMOX1|IL10|JUN
GO Biological Processes	GO:0016236	macroautophagy	7.8125	6.30355	-2.92562	-1.87194	AKT1|CASP3|HMOX1|IL4|TP53
GO Biological Processes	GO:0046427	positive regulation of JAK-STAT cascade	14.0625	37.2458	-11.6153	-9.64082	AKR1B1|IFNG|IL2|IL4|IL6|IL10|STAT3|TNF|VEGFA
GO Biological Processes	GO:1904894	positive regulation of STAT cascade	14.0625	36.0696	-11.4868	-9.52507	AKR1B1|IFNG|IL2|IL4|IL6|IL10|STAT3|TNF|VEGFA
GO Biological Processes	GO:0046425	regulation of JAK-STAT cascade	15.625	27.0024	-11.4515	-9.49468	AKR1B1|IFNG|IL2|IL4|IL6|IL10|PTPN2|STAT3|TNF|VEGFA
GO Biological Processes	GO:1904892	regulation of STAT cascade	15.625	25.3823	-11.1819	-9.26316	AKR1B1|IFNG|IL2|IL4|IL6|IL10|PTPN2|STAT3|TNF|VEGFA
GO Biological Processes	GO:0007259	JAK-STAT cascade	15.625	23.7959	-10.9019	-9.00749	AKR1B1|IFNG|IL2|IL4|IL6|IL10|PTPN2|STAT3|TNF|VEGFA
GO Biological Processes	GO:0097696	STAT cascade	15.625	22.3961	-10.64	-8.77132	AKR1B1|IFNG|IL2|IL4|IL6|IL10|PTPN2|STAT3|TNF|VEGFA
GO Biological Processes	GO:0042509	regulation of tyrosine phosphorylation of STAT protein	12.5	35.8338	-10.2284	-8.39784	IFNG|IL2|IL4|IL6|PTPN2|STAT3|TNF|VEGFA
GO Biological Processes	GO:0007260	tyrosine phosphorylation of STAT protein	12.5	34.6122	-10.1054	-8.27852	IFNG|IL2|IL4|IL6|PTPN2|STAT3|TNF|VEGFA
GO Biological Processes	GO:0042531	positive regulation of tyrosine phosphorylation of STAT protein	10.9375	36.5088	-9.05831	-7.35126	IFNG|IL2|IL4|IL6|STAT3|TNF|VEGFA
GO Biological Processes	GO:0002285	lymphocyte activation involved in immune response	14.0625	18.7246	-8.91927	-7.23001	CD40LG|ICAM1|IFNG|IL2|IL4|IL6|IL10|STAT3|TP53
GO Biological Processes	GO:1903708	positive regulation of hemopoiesis	12.5	15.5402	-7.33987	-5.80377	MAPK14|IFNG|IL2|IL4|JUN|STAT3|SYK|TNF
GO Biological Processes	GO:1903706	regulation of hemopoiesis	17.1875	8.59975	-7.28414	-5.75085	MAPK14|IFNG|IL2|IL4|ITGA2B|JUN|PTPN2|PTPN6|STAT3|SYK|TNF
GO Biological Processes	GO:0046632	alpha-beta T cell differentiation	9.375	22.3961	-6.54422	-5.08556	BCL2|IFNG|IL2|IL6|STAT3|SYK
GO Biological Processes	GO:0002286	T cell activation involved in immune response	9.375	21.7563	-6.46945	-5.01938	ICAM1|IFNG|IL2|IL6|STAT3|TP53
GO Biological Processes	GO:0045637	regulation of myeloid cell differentiation	12.5	11.8057	-6.42491	-4.98022	MAPK14|IFNG|IL4|ITGA2B|JUN|PTPN2|STAT3|TNF
GO Biological Processes	GO:1902105	regulation of leukocyte differentiation	12.5	10.8394	-6.14478	-4.73059	IFNG|IL2|IL4|JUN|PTPN2|PTPN6|SYK|TNF
GO Biological Processes	GO:0046631	alpha-beta T cell activation	9.375	16.3172	-5.73484	-4.35589	BCL2|IFNG|IL2|IL6|STAT3|SYK
GO Biological Processes	GO:1902107	positive regulation of leukocyte differentiation	9.375	15.029	-5.52741	-4.17208	IFNG|IL2|IL4|JUN|SYK|TNF
GO Biological Processes	GO:0038110	interleukin-2-mediated signaling pathway	4.6875	95.1836	-5.42736	-4.08368	IL2|PTPN2|SYK
GO Biological Processes	GO:0071352	cellular response to interleukin-2	4.6875	87.8618	-5.31423	-3.98071	IL2|PTPN2|SYK
GO Biological Processes	GO:0045619	regulation of lymphocyte differentiation	9.375	13.2814	-5.21792	-3.89893	IFNG|IL2|IL4|PTPN2|PTPN6|SYK
GO Biological Processes	GO:0070669	response to interleukin-2	4.6875	81.5859	-5.21031	-3.89303	IL2|PTPN2|SYK
GO Biological Processes	GO:0002294	CD4-positive, alpha-beta T cell differentiation involved in immune response	6.25	25.3823	-4.72366	-3.47031	IFNG|IL2|IL6|STAT3
GO Biological Processes	GO:0002287	alpha-beta T cell activation involved in immune response	6.25	24.9662	-4.69506	-3.44901	IFNG|IL2|IL6|STAT3
GO Biological Processes	GO:0002293	alpha-beta T cell differentiation involved in immune response	6.25	24.9662	-4.69506	-3.44901	IFNG|IL2|IL6|STAT3
GO Biological Processes	GO:0002292	T cell differentiation involved in immune response	6.25	22.3961	-4.50776	-3.28841	IFNG|IL2|IL6|STAT3
GO Biological Processes	GO:0045580	regulation of T cell differentiation	7.8125	13.3124	-4.42651	-3.21526	IFNG|IL2|IL4|PTPN2|SYK
GO Biological Processes	GO:0072539	T-helper 17 cell differentiation	4.6875	43.9309	-4.36622	-3.16161	IL2|IL6|STAT3
GO Biological Processes	GO:0043367	CD4-positive, alpha-beta T cell differentiation	6.25	20.3058	-4.33983	-3.13871	IFNG|IL2|IL6|STAT3
GO Biological Processes	GO:0072538	T-helper 17 type immune response	4.6875	39.3863	-4.22087	-3.03768	IL2|IL6|STAT3
GO Biological Processes	GO:0045582	positive regulation of T cell differentiation	6.25	17.7086	-4.10689	-2.93524	IFNG|IL2|IL4|SYK
GO Biological Processes	GO:0032660	regulation of interleukin-17 production	4.6875	33.5942	-4.01072	-2.85348	IFNG|IL2|IL6
GO Biological Processes	GO:0035710	CD4-positive, alpha-beta T cell activation	6.25	16.3757	-3.97458	-2.81969	IFNG|IL2|IL6|STAT3
GO Biological Processes	GO:0045621	positive regulation of lymphocyte differentiation	6.25	15.7004	-3.90365	-2.75998	IFNG|IL2|IL4|SYK
GO Biological Processes	GO:0032620	interleukin-17 production	4.6875	30.058	-3.86483	-2.72634	IFNG|IL2|IL6
GO Biological Processes	GO:0034105	positive regulation of tissue remodeling	4.6875	25.3823	-3.64468	-2.52873	EGFR|IL2|SYK
GO Biological Processes	GO:0042093	T-helper cell differentiation	4.6875	19.6932	-3.31788	-2.23534	IL2|IL6|STAT3
GO Biological Processes	GO:0046637	regulation of alpha-beta T cell differentiation	4.6875	18.1302	-3.21237	-2.13772	IFNG|IL2|SYK
GO Biological Processes	GO:0046634	regulation of alpha-beta T cell activation	4.6875	12.1511	-2.70916	-1.66831	IFNG|IL2|SYK
GO Biological Processes	GO:0051186	cofactor metabolic process	25	10.0029	-11.5131	-9.54878	AKT1|AKR1B1|CD38|EGFR|FASN|GLO1|GSTP1|HMOX1|HTR2A|IFNG|INSR|NOS3|PRSS1|PTGS2|STAT3|TP53
GO Biological Processes	GO:0030810	positive regulation of nucleotide biosynthetic process	10.9375	56.7051	-10.4486	-8.59708	HTR2A|IFNG|IL4|INSR|NOS2|NOS3|STAT3
GO Biological Processes	GO:1900373	positive regulation of purine nucleotide biosynthetic process	10.9375	56.7051	-10.4486	-8.59708	HTR2A|IFNG|IL4|INSR|NOS2|NOS3|STAT3
GO Biological Processes	GO:1900542	regulation of purine nucleotide metabolic process	14.0625	23.6318	-9.81857	-8.01996	PARP1|HTR2A|IFNG|IL4|INSR|NOS2|NOS3|STAT3|TP53
GO Biological Processes	GO:0045981	positive regulation of nucleotide metabolic process	10.9375	45.9507	-9.77887	-7.99068	HTR2A|IFNG|IL4|INSR|NOS2|NOS3|STAT3
GO Biological Processes	GO:1900544	positive regulation of purine nucleotide metabolic process	10.9375	45.9507	-9.77887	-7.99068	HTR2A|IFNG|IL4|INSR|NOS2|NOS3|STAT3
GO Biological Processes	GO:0006140	regulation of nucleotide metabolic process	14.0625	22.9974	-9.71274	-7.93944	PARP1|HTR2A|IFNG|IL4|INSR|NOS2|NOS3|STAT3|TP53
GO Biological Processes	GO:1900371	regulation of purine nucleotide biosynthetic process	12.5	25.8125	-9.07592	-7.36607	PARP1|HTR2A|IFNG|IL4|INSR|NOS2|NOS3|STAT3
GO Biological Processes	GO:0030808	regulation of nucleotide biosynthetic process	12.5	25.5956	-9.04659	-7.34093	PARP1|HTR2A|IFNG|IL4|INSR|NOS2|NOS3|STAT3
GO Biological Processes	GO:0009117	nucleotide metabolic process	21.875	7.50744	-8.45785	-6.81675	PARP1|CD38|FASN|HTR2A|IFNG|IL4|INSR|NOS2|NOS3|MAPK1|PTGS2|STAT3|TP53|XDH
GO Biological Processes	GO:0006753	nucleoside phosphate metabolic process	21.875	7.43414	-8.4036	-6.76964	PARP1|CD38|FASN|HTR2A|IFNG|IL4|INSR|NOS2|NOS3|MAPK1|PTGS2|STAT3|TP53|XDH
GO Biological Processes	GO:0009165	nucleotide biosynthetic process	17.1875	10.8781	-8.33079	-6.70385	PARP1|FASN|HTR2A|IFNG|IL4|INSR|NOS2|NOS3|MAPK1|PTGS2|STAT3
GO Biological Processes	GO:1901293	nucleoside phosphate biosynthetic process	17.1875	10.7663	-8.28426	-6.66079	PARP1|FASN|HTR2A|IFNG|IL4|INSR|NOS2|NOS3|MAPK1|PTGS2|STAT3
GO Biological Processes	GO:0043467	regulation of generation of precursor metabolites and energy	12.5	19.1564	-8.04868	-6.44766	AKT1|HTR2A|IFNG|IL4|INSR|NOS2|STAT3|TP53
GO Biological Processes	GO:0006091	generation of precursor metabolites and energy	18.75	8.75251	-8.00713	-6.40938	AKT1|AKR1B1|CYP19A1|HTR2A|IFNG|IL4|INSR|NOS2|STAT3|TP53|XDH|NOX4
GO Biological Processes	GO:1903578	regulation of ATP metabolic process	10.9375	21.4931	-7.43908	-5.89054	PARP1|HTR2A|IFNG|IL4|INSR|STAT3|TP53
GO Biological Processes	GO:2001171	positive regulation of ATP biosynthetic process	7.8125	51.4506	-7.36112	-5.82312	HTR2A|IFNG|IL4|INSR|STAT3
GO Biological Processes	GO:0006164	purine nucleotide biosynthetic process	14.0625	11.422	-7.05681	-5.54985	PARP1|FASN|HTR2A|IFNG|IL4|INSR|NOS2|NOS3|STAT3
GO Biological Processes	GO:0072522	purine-containing compound biosynthetic process	14.0625	10.9476	-6.90034	-5.40724	PARP1|FASN|HTR2A|IFNG|IL4|INSR|NOS2|NOS3|STAT3
GO Biological Processes	GO:1903580	positive regulation of ATP metabolic process	7.8125	39.6598	-6.77657	-5.29857	HTR2A|IFNG|IL4|INSR|STAT3
GO Biological Processes	GO:0009896	positive regulation of catabolic process	15.625	8.73244	-6.71202	-5.23975	ADORA1|AKT1|HMOX1|HTR2A|IFNG|IL4|IL6|INSR|MDM2|TNF
GO Biological Processes	GO:2001169	regulation of ATP biosynthetic process	9.375	23.5506	-6.67417	-5.20595	PARP1|HTR2A|IFNG|IL4|INSR|STAT3
GO Biological Processes	GO:0090407	organophosphate biosynthetic process	18.75	6.52688	-6.61869	-5.15448	PARP1|FASN|HTR2A|IFNG|IL4|INSR|NOS2|NOS3|PIK3CG|MAPK1|PTGS2|STAT3
GO Biological Processes	GO:0006163	purine nucleotide metabolic process	17.1875	7.25837	-6.54525	-5.0858	PARP1|FASN|HTR2A|IFNG|IL4|INSR|NOS2|NOS3|STAT3|TP53|XDH
GO Biological Processes	GO:0072521	purine-containing compound metabolic process	17.1875	6.8321	-6.28529	-4.85559	PARP1|FASN|HTR2A|IFNG|IL4|INSR|NOS2|NOS3|STAT3|TP53|XDH
GO Biological Processes	GO:0031331	positive regulation of cellular catabolic process	14.0625	9.21132	-6.26968	-4.84366	AKT1|HMOX1|HTR2A|IFNG|IL4|IL6|INSR|MDM2|TNF
GO Biological Processes	GO:1901361	organic cyclic compound catabolic process	18.75	5.94897	-6.19119	-4.7717	AKT1|CASP3|MAPK14|CYP19A1|HMOX1|HTR2A|IFNG|IL6|INSR|STAT3|TP53|XDH
GO Biological Processes	GO:0019362	pyridine nucleotide metabolic process	10.9375	13.8809	-6.14365	-4.73059	CD38|HTR2A|IFNG|INSR|PTGS2|STAT3|TP53
GO Biological Processes	GO:0046496	nicotinamide nucleotide metabolic process	10.9375	13.8809	-6.14365	-4.73059	CD38|HTR2A|IFNG|INSR|PTGS2|STAT3|TP53
GO Biological Processes	GO:0072524	pyridine-containing compound metabolic process	10.9375	13.3927	-6.03931	-4.63538	CD38|HTR2A|IFNG|INSR|PTGS2|STAT3|TP53
GO Biological Processes	GO:0006109	regulation of carbohydrate metabolic process	10.9375	12.8132	-5.91083	-4.51515	AKT1|HTR2A|IFNG|INSR|PTPN2|STAT3|TP53
GO Biological Processes	GO:0006733	oxidoreduction coenzyme metabolic process	10.9375	12.631	-5.86933	-4.4784	CD38|HTR2A|IFNG|INSR|PTGS2|STAT3|TP53
GO Biological Processes	GO:0046700	heterocycle catabolic process	17.1875	5.84111	-5.62244	-4.25193	AKT1|CASP3|MAPK14|HMOX1|HTR2A|IFNG|IL6|INSR|STAT3|TP53|XDH
GO Biological Processes	GO:0044270	cellular nitrogen compound catabolic process	17.1875	5.83298	-5.61661	-4.24803	AKT1|CASP3|MAPK14|HMOX1|HTR2A|IFNG|IL6|INSR|STAT3|TP53|XDH
GO Biological Processes	GO:0030811	regulation of nucleotide catabolic process	7.8125	22.9358	-5.5779	-4.21283	HTR2A|IFNG|INSR|STAT3|TP53
GO Biological Processes	GO:0045913	positive regulation of carbohydrate metabolic process	7.8125	22.6628	-5.55212	-4.19242	AKT1|HTR2A|IFNG|INSR|PTPN2
GO Biological Processes	GO:0019439	aromatic compound catabolic process	17.1875	5.73709	-5.54745	-4.189	AKT1|CASP3|MAPK14|HMOX1|HTR2A|IFNG|IL6|INSR|STAT3|TP53|XDH
GO Biological Processes	GO:0006090	pyruvate metabolic process	9.375	14.7381	-5.47829	-4.12876	GLO1|HTR2A|IFNG|INSR|STAT3|TP53
GO Biological Processes	GO:0043470	regulation of carbohydrate catabolic process	7.8125	21.1519	-5.40399	-4.06151	HTR2A|IFNG|INSR|STAT3|TP53
GO Biological Processes	GO:0006754	ATP biosynthetic process	9.375	14.2775	-5.39865	-4.05677	PARP1|HTR2A|IFNG|IL4|INSR|STAT3
GO Biological Processes	GO:0051196	regulation of coenzyme metabolic process	7.8125	19.8299	-5.26598	-3.93652	HTR2A|IFNG|INSR|STAT3|TP53
GO Biological Processes	GO:0009206	purine ribonucleoside triphosphate biosynthetic process	9.375	13.3591	-5.23246	-3.90944	PARP1|HTR2A|IFNG|IL4|INSR|STAT3
GO Biological Processes	GO:0009145	purine nucleoside triphosphate biosynthetic process	9.375	13.2814	-5.21792	-3.89893	PARP1|HTR2A|IFNG|IL4|INSR|STAT3
GO Biological Processes	GO:0009201	ribonucleoside triphosphate biosynthetic process	9.375	12.9062	-5.14659	-3.83664	PARP1|HTR2A|IFNG|IL4|INSR|STAT3
GO Biological Processes	GO:0034655	nucleobase-containing compound catabolic process	15.625	5.73395	-5.07146	-3.7731	AKT1|CASP3|MAPK14|HTR2A|IFNG|IL6|INSR|STAT3|TP53|XDH
GO Biological Processes	GO:0009152	purine ribonucleotide biosynthetic process	10.9375	9.55248	-5.0699	-3.77209	PARP1|FASN|HTR2A|IFNG|IL4|INSR|STAT3
GO Biological Processes	GO:0009127	purine nucleoside monophosphate biosynthetic process	9.375	12.4831	-5.06381	-3.76709	PARP1|HTR2A|IFNG|IL4|INSR|STAT3
GO Biological Processes	GO:0009168	purine ribonucleoside monophosphate biosynthetic process	9.375	12.4831	-5.06381	-3.76709	PARP1|HTR2A|IFNG|IL4|INSR|STAT3
GO Biological Processes	GO:0009166	nucleotide catabolic process	9.375	12.4153	-5.05029	-3.75412	HTR2A|IFNG|INSR|STAT3|TP53|XDH
GO Biological Processes	GO:0009142	nucleoside triphosphate biosynthetic process	9.375	12.1511	-4.99703	-3.70891	PARP1|HTR2A|IFNG|IL4|INSR|STAT3
GO Biological Processes	GO:1901292	nucleoside phosphate catabolic process	9.375	12.0232	-4.97085	-3.68486	HTR2A|IFNG|INSR|STAT3|TP53|XDH
GO Biological Processes	GO:0006732	coenzyme metabolic process	12.5	7.48372	-4.95636	-3.67353	CD38|FASN|HTR2A|IFNG|INSR|PTGS2|STAT3|TP53
GO Biological Processes	GO:0009260	ribonucleotide biosynthetic process	10.9375	9.12719	-4.94155	-3.66062	PARP1|FASN|HTR2A|IFNG|IL4|INSR|STAT3
GO Biological Processes	GO:0009156	ribonucleoside monophosphate biosynthetic process	9.375	11.596	-4.88154	-3.60704	PARP1|HTR2A|IFNG|IL4|INSR|STAT3
GO Biological Processes	GO:0046390	ribose phosphate biosynthetic process	10.9375	8.91351	-4.87502	-3.60274	PARP1|FASN|HTR2A|IFNG|IL4|INSR|STAT3
GO Biological Processes	GO:0046034	ATP metabolic process	10.9375	8.70961	-4.8102	-3.54438	PARP1|HTR2A|IFNG|IL4|INSR|STAT3|TP53
GO Biological Processes	GO:0051193	regulation of cofactor metabolic process	7.8125	15.7328	-4.77567	-3.51438	HTR2A|IFNG|INSR|STAT3|TP53
GO Biological Processes	GO:0009124	nucleoside monophosphate biosynthetic process	9.375	10.9827	-4.74791	-3.4911	PARP1|HTR2A|IFNG|IL4|INSR|STAT3
GO Biological Processes	GO:0046031	ADP metabolic process	7.8125	14.9895	-4.67409	-3.43045	HTR2A|IFNG|INSR|STAT3|TP53
GO Biological Processes	GO:0009205	purine ribonucleoside triphosphate metabolic process	10.9375	7.95564	-4.55814	-3.33192	PARP1|HTR2A|IFNG|IL4|INSR|STAT3|TP53
GO Biological Processes	GO:0034404	nucleobase-containing small molecule biosynthetic process	9.375	10.0635	-4.5343	-3.30992	HTR2A|IFNG|INSR|STAT3|TP53|XDH
GO Biological Processes	GO:0009199	ribonucleoside triphosphate metabolic process	10.9375	7.81566	-4.50903	-3.28877	PARP1|HTR2A|IFNG|IL4|INSR|STAT3|TP53
GO Biological Processes	GO:0009144	purine nucleoside triphosphate metabolic process	10.9375	7.79281	-4.50094	-3.28256	PARP1|HTR2A|IFNG|IL4|INSR|STAT3|TP53
GO Biological Processes	GO:0009167	purine ribonucleoside monophosphate metabolic process	10.9375	7.79281	-4.50094	-3.28256	PARP1|HTR2A|IFNG|IL4|INSR|STAT3|TP53
GO Biological Processes	GO:0009126	purine nucleoside monophosphate metabolic process	10.9375	7.77009	-4.49288	-3.27534	PARP1|HTR2A|IFNG|IL4|INSR|STAT3|TP53
GO Biological Processes	GO:0009135	purine nucleoside diphosphate metabolic process	7.8125	13.6955	-4.48551	-3.26888	HTR2A|IFNG|INSR|STAT3|TP53
GO Biological Processes	GO:0009179	purine ribonucleoside diphosphate metabolic process	7.8125	13.6955	-4.48551	-3.26888	HTR2A|IFNG|INSR|STAT3|TP53
GO Biological Processes	GO:0045821	positive regulation of glycolytic process	4.6875	47.5918	-4.47336	-3.25807	HTR2A|IFNG|INSR
GO Biological Processes	GO:0009185	ribonucleoside diphosphate metabolic process	7.8125	13.5012	-4.45579	-3.2423	HTR2A|IFNG|INSR|STAT3|TP53
GO Biological Processes	GO:0009161	ribonucleoside monophosphate metabolic process	10.9375	7.48635	-4.39038	-3.18135	PARP1|HTR2A|IFNG|IL4|INSR|STAT3|TP53
GO Biological Processes	GO:0019359	nicotinamide nucleotide biosynthetic process	7.8125	12.9501	-4.36926	-3.16244	HTR2A|IFNG|INSR|PTGS2|STAT3
GO Biological Processes	GO:0019363	pyridine nucleotide biosynthetic process	7.8125	12.9501	-4.36926	-3.16244	HTR2A|IFNG|INSR|PTGS2|STAT3
GO Biological Processes	GO:0030813	positive regulation of nucleotide catabolic process	4.6875	43.9309	-4.36622	-3.16161	HTR2A|IFNG|INSR
GO Biological Processes	GO:0051197	positive regulation of coenzyme metabolic process	4.6875	43.9309	-4.36622	-3.16161	HTR2A|IFNG|INSR
GO Biological Processes	GO:0009141	nucleoside triphosphate metabolic process	10.9375	7.36227	-4.34448	-3.14249	PARP1|HTR2A|IFNG|IL4|INSR|STAT3|TP53
GO Biological Processes	GO:0072525	pyridine-containing compound biosynthetic process	7.8125	12.6911	-4.32741	-3.12803	HTR2A|IFNG|INSR|PTGS2|STAT3
GO Biological Processes	GO:0046434	organophosphate catabolic process	9.375	9.17432	-4.31016	-3.11338	HTR2A|IFNG|INSR|STAT3|TP53|XDH
GO Biological Processes	GO:0009123	nucleoside monophosphate metabolic process	10.9375	7.06934	-4.23339	-3.046	PARP1|HTR2A|IFNG|IL4|INSR|STAT3|TP53
GO Biological Processes	GO:0006110	regulation of glycolytic process	6.25	19.0367	-4.22974	-3.04319	HTR2A|IFNG|INSR|STAT3
GO Biological Processes	GO:0009132	nucleoside diphosphate metabolic process	7.8125	11.9728	-4.20707	-3.02513	HTR2A|IFNG|INSR|STAT3|TP53
GO Biological Processes	GO:0009108	coenzyme biosynthetic process	9.375	8.78618	-4.20613	-3.0246	FASN|HTR2A|IFNG|INSR|PTGS2|STAT3
GO Biological Processes	GO:0009150	purine ribonucleotide metabolic process	12.5	5.60935	-4.06846	-2.90327	PARP1|FASN|HTR2A|IFNG|IL4|INSR|STAT3|TP53
GO Biological Processes	GO:0015980	energy derivation by oxidation of organic compounds	9.375	8.18784	-4.03742	-2.87743	AKT1|IFNG|IL4|INSR|NOS2|TP53
GO Biological Processes	GO:0009259	ribonucleotide metabolic process	12.5	5.45856	-3.98656	-2.8309	PARP1|FASN|HTR2A|IFNG|IL4|INSR|STAT3|TP53
GO Biological Processes	GO:0051194	positive regulation of cofactor metabolic process	4.6875	32.6344	-3.97261	-2.81969	HTR2A|IFNG|INSR
GO Biological Processes	GO:0019693	ribose phosphate metabolic process	12.5	5.26968	-3.88129	-2.73991	PARP1|FASN|HTR2A|IFNG|IL4|INSR|STAT3|TP53
GO Biological Processes	GO:1901137	carbohydrate derivative biosynthetic process	14.0625	4.42714	-3.74182	-2.61536	PARP1|BCL2|FASN|HTR2A|IFNG|IL4|INSR|SLC2A4|STAT3
GO Biological Processes	GO:0016052	carbohydrate catabolic process	7.8125	9.51836	-3.73903	-2.6133	HTR2A|IFNG|INSR|STAT3|TP53
GO Biological Processes	GO:0051188	cofactor biosynthetic process	9.375	7.05064	-3.6843	-2.56403	FASN|HTR2A|IFNG|INSR|PTGS2|STAT3
GO Biological Processes	GO:0006096	glycolytic process	6.25	13.2429	-3.61898	-2.50446	HTR2A|IFNG|INSR|STAT3
GO Biological Processes	GO:0006757	ATP generation from ADP	6.25	13.1288	-3.60459	-2.49256	HTR2A|IFNG|INSR|STAT3
GO Biological Processes	GO:0042866	pyruvate biosynthetic process	6.25	12.7978	-3.56221	-2.45686	HTR2A|IFNG|INSR|STAT3
GO Biological Processes	GO:0006165	nucleoside diphosphate phosphorylation	6.25	11.3652	-3.36625	-2.27771	HTR2A|IFNG|INSR|STAT3
GO Biological Processes	GO:0046939	nucleotide phosphorylation	6.25	11.1981	-3.34193	-2.25573	HTR2A|IFNG|INSR|STAT3
GO Biological Processes	GO:0034504	protein localization to nucleus	18.75	16.7971	-11.2396	-9.30931	PARP1|AKT1|CDKN1A|MAPK14|IFNG|MDM2|MMP12|MAPK1|PTGS2|STAT3|SYK|TP53
GO Biological Processes	GO:0006606	protein import into nucleus	15.625	25.5526	-11.211	-9.28768	AKT1|CDKN1A|MAPK14|IFNG|MMP12|MAPK1|PTGS2|STAT3|SYK|TP53
GO Biological Processes	GO:0051170	import into nucleus	15.625	22.3961	-10.64	-8.77132	AKT1|CDKN1A|MAPK14|IFNG|MMP12|MAPK1|PTGS2|STAT3|SYK|TP53
GO Biological Processes	GO:0006913	nucleocytoplasmic transport	18.75	12.9796	-9.94043	-8.12443	AKT1|CDKN1A|MAPK14|IFNG|MDM2|MMP12|MAPK1|PTGS2|PTPN11|STAT3|SYK|TP53
GO Biological Processes	GO:0051169	nuclear transport	18.75	12.8699	-9.89809	-8.08921	AKT1|CDKN1A|MAPK14|IFNG|MDM2|MMP12|MAPK1|PTGS2|PTPN11|STAT3|SYK|TP53
GO Biological Processes	GO:0017038	protein import	15.625	18.4823	-9.81665	-8.01996	AKT1|CDKN1A|MAPK14|IFNG|MMP12|MAPK1|PTGS2|STAT3|SYK|TP53
GO Biological Processes	GO:0032386	regulation of intracellular transport	17.1875	9.62777	-7.78398	-6.21051	MAPK14|HMOX1|HTR2A|IFNG|MDM2|MAPK1|PTGS2|PTPN11|SLC2A4|SYK|TP53
GO Biological Processes	GO:0072594	establishment of protein localization to organelle	18.75	8.33725	-7.77374	-6.20129	AKT1|BCL2|CDKN1A|MAPK14|IFNG|MMP12|NOS2|MAPK1|PTGS2|STAT3|SYK|TP53
GO Biological Processes	GO:0046822	regulation of nucleocytoplasmic transport	10.9375	23.7959	-7.746	-6.1756	MAPK14|IFNG|MDM2|MAPK1|PTGS2|PTPN11|TP53
GO Biological Processes	GO:0046824	positive regulation of nucleocytoplasmic transport	9.375	34.6122	-7.68315	-6.12183	MAPK14|IFNG|MDM2|MAPK1|PTGS2|TP53
GO Biological Processes	GO:1900182	positive regulation of protein localization to nucleus	9.375	29.2873	-7.24248	-5.71291	PARP1|AKT1|MAPK14|IFNG|MAPK1|PTGS2
GO Biological Processes	GO:1900180	regulation of protein localization to nucleus	9.375	18.5724	-6.06373	-4.65771	PARP1|AKT1|MAPK14|IFNG|MAPK1|PTGS2
GO Biological Processes	GO:0032388	positive regulation of intracellular transport	10.9375	12.0595	-5.73547	-4.35589	MAPK14|IFNG|MDM2|MAPK1|PTGS2|SYK|TP53
GO Biological Processes	GO:0033157	regulation of intracellular protein transport	10.9375	11.341	-5.5587	-4.19774	MAPK14|IFNG|MDM2|MAPK1|PTGS2|PTPN11|TP53
GO Biological Processes	GO:0090316	positive regulation of intracellular protein transport	9.375	14.5504	-5.44611	-4.1	MAPK14|IFNG|MDM2|MAPK1|PTGS2|TP53
GO Biological Processes	GO:0042307	positive regulation of protein import into nucleus	6.25	38.0734	-5.43377	-4.08826	MAPK14|IFNG|MAPK1|PTGS2
GO Biological Processes	GO:1904591	positive regulation of protein import	6.25	36.2604	-5.34743	-4.01154	MAPK14|IFNG|MAPK1|PTGS2
GO Biological Processes	GO:0042306	regulation of protein import into nucleus	6.25	25.8125	-4.75277	-3.49497	MAPK14|IFNG|MAPK1|PTGS2
GO Biological Processes	GO:1904589	regulation of protein import	6.25	24.5635	-4.66695	-3.42379	MAPK14|IFNG|MAPK1|PTGS2
GO Biological Processes	GO:0051051	negative regulation of transport	23.4375	10.5175	-11.0966	-9.18907	ADORA1|AKT1|BCL2|EDN1|HMOX1|HTR2A|ICAM1|IL10|ITGB3|MMP9|NOS3|PTGS2|PTPN11|TNF|NR1H3
GO Biological Processes	GO:0043269	regulation of ion transport	23.4375	8.15859	-9.55419	-7.79529	ADORA1|AKT1|ARG1|BCL2|EDN1|HTR2A|ICAM1|IFNG|ITGB3|MMP9|NOS3|PIK3CG|PTGS2|PTPN6|SYK
GO Biological Processes	GO:0043271	negative regulation of ion transport	12.5	18.8017	-7.98494	-6.38828	ADORA1|AKT1|BCL2|HTR2A|ICAM1|MMP9|NOS3|PTGS2
GO Biological Processes	GO:0010959	regulation of metal ion transport	15.625	9.56619	-7.07883	-5.56744	ADORA1|AKT1|BCL2|HTR2A|ICAM1|IFNG|NOS3|PIK3CG|PTGS2|PTPN6
GO Biological Processes	GO:0051926	negative regulation of calcium ion transport	6.25	21.1519	-4.40968	-3.19976	BCL2|ICAM1|NOS3|PTGS2
GO Biological Processes	GO:0070838	divalent metal ion transport	12.5	6.15328	-4.34938	-3.14683	BCL2|HTR2A|ICAM1|IFNG|NOS3|PIK3CG|PTGS2|PTPN6
GO Biological Processes	GO:0072511	divalent inorganic cation transport	12.5	6.07959	-4.31258	-3.11537	BCL2|HTR2A|ICAM1|IFNG|NOS3|PIK3CG|PTGS2|PTPN6
GO Biological Processes	GO:0051924	regulation of calcium ion transport	9.375	8.8201	-4.21538	-3.03302	BCL2|ICAM1|NOS3|PIK3CG|PTGS2|PTPN6
GO Biological Processes	GO:0006816	calcium ion transport	10.9375	5.97565	-3.78009	-2.64883	BCL2|HTR2A|ICAM1|NOS3|PIK3CG|PTGS2|PTPN6
GO Biological Processes	GO:0007292	female gamete generation	4.6875	8.27683	-2.23994	-1.22567	BCL2|NOS3|PTGS2
GO Biological Processes	GO:0060402	calcium ion transport into cytosol	4.6875	6.88074	-2.02017	-1.01237	BCL2|HTR2A|PTPN6
GO Biological Processes	GO:0032787	monocarboxylic acid metabolic process	25	9.35753	-11.0786	-9.17323	AKT1|ALOX12|MAPK14|EDN1|FASN|GLO1|GSTP1|HTR2A|IFNG|INSR|PPARG|PTGS1|PTGS2|STAT3|TP53|NR1H3
GO Biological Processes	GO:0072330	monocarboxylic acid biosynthetic process	17.1875	12.2818	-8.88025	-7.19233	ALOX12|EDN1|FASN|HTR2A|IFNG|INSR|PTGS1|PTGS2|STAT3|TP53|NR1H3
GO Biological Processes	GO:0046394	carboxylic acid biosynthetic process	18.75	9.8892	-8.59867	-6.94044	ALOX12|EDN1|FASN|HTR2A|IFNG|INSR|PTGS1|PTGS2|STAT3|SYK|TP53|NR1H3
GO Biological Processes	GO:0016053	organic acid biosynthetic process	18.75	9.86785	-8.58814	-6.93314	ALOX12|EDN1|FASN|HTR2A|IFNG|INSR|PTGS1|PTGS2|STAT3|SYK|TP53|NR1H3
GO Biological Processes	GO:0006631	fatty acid metabolic process	15.625	9.94085	-7.23439	-5.70668	AKT1|ALOX12|MAPK14|EDN1|FASN|GSTP1|PPARG|PTGS1|PTGS2|NR1H3
GO Biological Processes	GO:1901570	fatty acid derivative biosynthetic process	9.375	22.8441	-6.59537	-5.13275	ALOX12|EDN1|FASN|PTGS1|PTGS2|SYK
GO Biological Processes	GO:0046456	icosanoid biosynthetic process	7.8125	33.9941	-6.43512	-4.98889	ALOX12|EDN1|PTGS1|PTGS2|SYK
GO Biological Processes	GO:0006633	fatty acid biosynthetic process	9.375	14.1013	-5.36753	-4.02746	ALOX12|EDN1|FASN|PTGS1|PTGS2|NR1H3
GO Biological Processes	GO:1901568	fatty acid derivative metabolic process	9.375	13.2814	-5.21792	-3.89893	ALOX12|EDN1|FASN|PTGS1|PTGS2|SYK
GO Biological Processes	GO:0033559	unsaturated fatty acid metabolic process	7.8125	16.5537	-4.88278	-3.60777	ALOX12|EDN1|GSTP1|PTGS1|PTGS2
GO Biological Processes	GO:0006636	unsaturated fatty acid biosynthetic process	6.25	27.6898	-4.87466	-3.60274	ALOX12|EDN1|PTGS1|PTGS2
GO Biological Processes	GO:0006690	icosanoid metabolic process	7.8125	15.9972	-4.81073	-3.54441	ALOX12|EDN1|PTGS1|PTGS2|SYK
GO Biological Processes	GO:0001516	prostaglandin biosynthetic process	4.6875	39.3863	-4.22087	-3.03768	EDN1|PTGS1|PTGS2
GO Biological Processes	GO:0046457	prostanoid biosynthetic process	4.6875	39.3863	-4.22087	-3.03768	EDN1|PTGS1|PTGS2
GO Biological Processes	GO:0001676	long-chain fatty acid metabolic process	6.25	13.9719	-3.70823	-2.58542	ALOX12|GSTP1|PTGS1|PTGS2
GO Biological Processes	GO:0006692	prostanoid metabolic process	4.6875	24.8305	-3.6162	-2.50346	EDN1|PTGS1|PTGS2
GO Biological Processes	GO:0006693	prostaglandin metabolic process	4.6875	24.8305	-3.6162	-2.50346	EDN1|PTGS1|PTGS2
GO Biological Processes	GO:0019369	arachidonic acid metabolic process	4.6875	20.7673	-3.3859	-2.29668	ALOX12|PTGS1|PTGS2
GO Biological Processes	GO:0044706	multi-multicellular organism process	17.1875	18.6968	-10.8233	-8.93523	AKT1|AKR1B1|ARG1|BCL2|CD38|EDN1|ESR1|MMP2|MMP9|MAPK1|PTGS2
GO Biological Processes	GO:0007565	female pregnancy	15.625	19.6255	-10.0728	-8.24958	AKT1|AKR1B1|ARG1|BCL2|CD38|ESR1|MMP2|MMP9|MAPK1|PTGS2
GO Biological Processes	GO:0060135	maternal process involved in female pregnancy	9.375	35.6938	-7.76483	-6.19341	AKT1|AKR1B1|ARG1|ESR1|MAPK1|PTGS2
GO Biological Processes	GO:0010001	glial cell differentiation	17.1875	18.6137	-10.8024	-8.91645	AKT1|EGFR|GSTP1|IFNG|IL6|PPARG|MAPK1|PTPN11|RELA|STAT3|TNF
GO Biological Processes	GO:0042063	gliogenesis	17.1875	13.9139	-9.4509	-7.69897	AKT1|EGFR|GSTP1|IFNG|IL6|PPARG|MAPK1|PTPN11|RELA|STAT3|TNF
GO Biological Processes	GO:0048708	astrocyte differentiation	10.9375	32.5017	-8.69835	-7.02515	EGFR|IFNG|IL6|MAPK1|PTPN11|STAT3|TNF
GO Biological Processes	GO:0031663	lipopolysaccharide-mediated signaling pathway	7.8125	32.2656	-6.32026	-4.88761	AKT1|MAPK14|NOS3|MAPK1|TNF
GO Biological Processes	GO:0010720	positive regulation of cell development	14.0625	6.0434	-4.78113	-3.51884	BCL2|EDN1|IFNG|IL2|IL6|PPARG|RELA|TNF|VEGFA
GO Biological Processes	GO:0009615	response to virus	10.9375	7.97946	-4.56642	-3.33696	BCL2|MAPK14|IFNG|IL6|MMP12|RELA|TNF
GO Biological Processes	GO:0050769	positive regulation of neurogenesis	12.5	6.29313	-4.41821	-3.20741	BCL2|IFNG|IL2|IL6|PPARG|RELA|TNF|VEGFA
GO Biological Processes	GO:0014015	positive regulation of gliogenesis	6.25	20.0387	-4.3172	-3.11869	IL6|PPARG|RELA|TNF
GO Biological Processes	GO:0034248	regulation of cellular amide metabolic process	12.5	6.01952	-4.28229	-3.08809	AKT1|CASP3|IFNG|IL6|MAPK1|STAT3|TNF|TP53
GO Biological Processes	GO:0034250	positive regulation of cellular amide metabolic process	7.8125	11.8979	-4.19416	-3.01388	CASP3|IFNG|IL6|MAPK1|TNF
GO Biological Processes	GO:0051962	positive regulation of nervous system development	12.5	5.51789	-4.019	-2.86019	BCL2|IFNG|IL2|IL6|PPARG|RELA|TNF|VEGFA
GO Biological Processes	GO:0030278	regulation of ossification	7.8125	9.10848	-3.65035	-2.53153	BCL2|MAPK14|IL6|MAPK1|TNF
GO Biological Processes	GO:0014013	regulation of gliogenesis	6.25	11.9916	-3.45459	-2.36063	IL6|PPARG|RELA|TNF
GO Biological Processes	GO:0032964	collagen biosynthetic process	4.6875	21.551	-3.43346	-2.34188	ARG1|IL6|PPARG
GO Biological Processes	GO:0051607	defense response to virus	7.8125	7.6761	-3.30953	-2.22732	BCL2|IFNG|IL6|MMP12|RELA
GO Biological Processes	GO:0045685	regulation of glial cell differentiation	4.6875	15.4352	-3.00847	-1.94759	IL6|PPARG|RELA
GO Biological Processes	GO:0071674	mononuclear cell migration	4.6875	12.4153	-2.73587	-1.69412	MAPK14|IL6|TNF
GO Biological Processes	GO:0006959	humoral immune response	7.8125	5.27333	-2.58704	-1.55366	BCL2|IFNG|IL6|PTPN6|TNF
GO Biological Processes	GO:0045727	positive regulation of translation	4.6875	8.65305	-2.29346	-1.2772	IL6|MAPK1|TNF
GO Biological Processes	GO:0006417	regulation of translation	7.8125	4.28755	-2.20736	-1.19479	AKT1|IL6|MAPK1|STAT3|TNF
GO Biological Processes	GO:0042035	regulation of cytokine biosynthetic process	14.0625	29.2873	-10.6594	-8.78594	HMOX1|IFNG|IL4|IL6|IL10|RELA|STAT3|SYK|TNF
GO Biological Processes	GO:0042089	cytokine biosynthetic process	14.0625	27.1953	-10.3677	-8.52008	HMOX1|IFNG|IL4|IL6|IL10|RELA|STAT3|SYK|TNF
GO Biological Processes	GO:0042107	cytokine metabolic process	14.0625	26.9812	-10.3367	-8.49288	HMOX1|IFNG|IL4|IL6|IL10|RELA|STAT3|SYK|TNF
GO Biological Processes	GO:0042108	positive regulation of cytokine biosynthetic process	10.9375	38.6252	-9.23378	-7.50379	HMOX1|IFNG|IL6|RELA|STAT3|SYK|TNF
GO Biological Processes	GO:0032642	regulation of chemokine production	10.9375	31.3546	-8.58764	-6.93314	GSTP1|HMOX1|IFNG|IL6|IL10|SYK|TNF
GO Biological Processes	GO:0032602	chemokine production	10.9375	28.9689	-8.3447	-6.71544	GSTP1|HMOX1|IFNG|IL6|IL10|SYK|TNF
GO Biological Processes	GO:0042116	macrophage activation	10.9375	27.7619	-8.21455	-6.6002	IFNG|IL6|IL10|JUN|SYK|TNF|NR1H3
GO Biological Processes	GO:0045073	regulation of chemokine biosynthetic process	6.25	101.529	-7.23815	-5.70951	HMOX1|IFNG|IL6|TNF
GO Biological Processes	GO:0042033	chemokine biosynthetic process	6.25	95.1836	-7.11406	-5.59999	HMOX1|IFNG|IL6|TNF
GO Biological Processes	GO:0050755	chemokine metabolic process	6.25	95.1836	-7.11406	-5.59999	HMOX1|IFNG|IL6|TNF
GO Biological Processes	GO:0001818	negative regulation of cytokine production	14.0625	11.018	-6.92394	-5.42828	ARG1|GSTP1|HMOX1|IFNG|IL4|IL6|IL10|PTPN6|TNF
GO Biological Processes	GO:0032722	positive regulation of chemokine production	7.8125	32.2656	-6.32026	-4.88761	HMOX1|IFNG|IL6|SYK|TNF
GO Biological Processes	GO:0061900	glial cell activation	7.8125	32.2656	-6.32026	-4.88761	EGFR|IFNG|IL6|JUN|TNF
GO Biological Processes	GO:0021782	glial cell development	9.375	19.1967	-6.14817	-4.73226	AKT1|EGFR|GSTP1|IFNG|IL6|TNF
GO Biological Processes	GO:0048143	astrocyte activation	6.25	56.4051	-6.13927	-4.72834	EGFR|IFNG|IL6|TNF
GO Biological Processes	GO:0008202	steroid metabolic process	12.5	9.17432	-5.604	-4.23606	AKR1B1|CYP19A1|ESR1|FASN|IFNG|IL4|TNF|NR1I2
GO Biological Processes	GO:0097242	amyloid-beta clearance	6.25	41.1605	-5.57226	-4.21004	IFNG|IL4|INSR|TNF
GO Biological Processes	GO:0045080	positive regulation of chemokine biosynthetic process	4.6875	95.1836	-5.42736	-4.08368	HMOX1|IFNG|TNF
GO Biological Processes	GO:0014002	astrocyte development	6.25	34.6122	-5.26534	-3.93652	EGFR|IFNG|IL6|TNF
GO Biological Processes	GO:0045639	positive regulation of myeloid cell differentiation	7.8125	19.6255	-5.24387	-3.91912	MAPK14|IFNG|JUN|STAT3|TNF
GO Biological Processes	GO:0030316	osteoclast differentiation	7.8125	19.4252	-5.22201	-3.90129	MAPK14|GLO1|IFNG|IL4|TNF
GO Biological Processes	GO:1901617	organic hydroxy compound biosynthetic process	10.9375	9.69142	-5.11072	-3.80523	AKR1B1|ALOX12|CYP19A1|FASN|IFNG|TNF|TP53
GO Biological Processes	GO:0001774	microglial cell activation	6.25	31.0804	-5.07628	-3.77528	IFNG|IL6|JUN|TNF
GO Biological Processes	GO:0002269	leukocyte activation involved in inflammatory response	6.25	31.0804	-5.07628	-3.77528	IFNG|IL6|JUN|TNF
GO Biological Processes	GO:1902004	positive regulation of amyloid-beta formation	4.6875	67.1884	-4.94135	-3.66062	CASP3|IFNG|TNF
GO Biological Processes	GO:1901615	organic hydroxy compound metabolic process	14.0625	6.25294	-4.8984	-3.62235	AKR1B1|ALOX12|BCL2|CYP19A1|FASN|IFNG|IL4|TNF|TP53
GO Biological Processes	GO:1900221	regulation of amyloid-beta clearance	4.6875	63.4557	-4.86299	-3.59208	IFNG|IL4|TNF
GO Biological Processes	GO:0002761	regulation of myeloid leukocyte differentiation	7.8125	15.8639	-4.79313	-3.52882	IFNG|IL4|JUN|PTPN2|TNF
GO Biological Processes	GO:0033619	membrane protein proteolysis	6.25	24.9662	-4.69506	-3.44901	IFNG|IL10|RELA|TNF
GO Biological Processes	GO:1902993	positive regulation of amyloid precursor protein catabolic process	4.6875	54.3906	-4.65327	-3.41298	CASP3|IFNG|TNF
GO Biological Processes	GO:0051043	regulation of membrane protein ectodomain proteolysis	4.6875	49.661	-4.53053	-3.3089	IFNG|IL10|TNF
GO Biological Processes	GO:0042445	hormone metabolic process	9.375	9.47886	-4.38905	-3.18047	AKR1B1|CYP19A1|ESR1|IFNG|PTPN11|TNF
GO Biological Processes	GO:1902003	regulation of amyloid-beta formation	4.6875	39.3863	-4.22087	-3.03768	CASP3|IFNG|TNF
GO Biological Processes	GO:0042446	hormone biosynthetic process	6.25	17.505	-4.0873	-2.92091	AKR1B1|CYP19A1|IFNG|TNF
GO Biological Processes	GO:0034205	amyloid-beta formation	4.6875	32.6344	-3.97261	-2.81969	CASP3|IFNG|TNF
GO Biological Processes	GO:1902991	regulation of amyloid precursor protein catabolic process	4.6875	31.7279	-3.93564	-2.78929	CASP3|IFNG|TNF
GO Biological Processes	GO:0050764	regulation of phagocytosis	6.25	15.8639	-3.92108	-2.77589	IFNG|PPARG|SYK|TNF
GO Biological Processes	GO:0006694	steroid biosynthetic process	7.8125	9.42412	-3.71895	-2.59541	AKR1B1|CYP19A1|FASN|IFNG|TNF
GO Biological Processes	GO:0006509	membrane protein ectodomain proteolysis	4.6875	25.3823	-3.64468	-2.52873	IFNG|IL10|TNF
GO Biological Processes	GO:0042987	amyloid precursor protein catabolic process	4.6875	24.8305	-3.6162	-2.50346	CASP3|IFNG|TNF
GO Biological Processes	GO:0050435	amyloid-beta metabolic process	4.6875	24.3022	-3.58837	-2.47987	CASP3|IFNG|TNF
GO Biological Processes	GO:0002763	positive regulation of myeloid leukocyte differentiation	4.6875	20.3965	-3.3628	-2.27593	IFNG|JUN|TNF
GO Biological Processes	GO:0042982	amyloid precursor protein metabolic process	4.6875	17.5724	-3.17262	-2.10121	CASP3|IFNG|TNF
GO Biological Processes	GO:0045670	regulation of osteoclast differentiation	4.6875	17.3061	-3.15323	-2.08311	IFNG|IL4|TNF
GO Biological Processes	GO:0050766	positive regulation of phagocytosis	4.6875	17.0478	-3.13415	-2.06499	IFNG|PPARG|TNF
GO Biological Processes	GO:0046165	alcohol biosynthetic process	6.25	8.55583	-2.9055	-1.85275	AKR1B1|FASN|IFNG|TNF
GO Biological Processes	GO:1902930	regulation of alcohol biosynthetic process	4.6875	13.7615	-2.86427	-1.8143	FASN|IFNG|TNF
GO Biological Processes	GO:0050810	regulation of steroid biosynthetic process	4.6875	11.7753	-2.67022	-1.63237	FASN|IFNG|TNF
GO Biological Processes	GO:0006066	alcohol metabolic process	7.8125	5.09003	-2.52108	-1.49416	AKR1B1|FASN|IFNG|IL4|TNF
GO Biological Processes	GO:0019218	regulation of steroid metabolic process	4.6875	8.99373	-2.34013	-1.32131	FASN|IFNG|TNF
GO Biological Processes	GO:0006766	vitamin metabolic process	4.6875	8.46076	-2.26637	-1.25097	IFNG|PRSS1|TNF
GO Biological Processes	GO:0150076	neuroinflammatory response	12.5	40.0773	-10.6274	-8.762	EGFR|IFNG|IL4|IL6|JUN|MMP9|PTGS2|TNF
GO Biological Processes	GO:0002526	acute inflammatory response	14.0625	15.4352	-8.18327	-6.57117	ADORA1|GSTP1|ICAM1|IL6|PIK3CG|PPARG|PTGS2|STAT3|TNF
GO Biological Processes	GO:0031349	positive regulation of defense response	18.75	8.83716	-8.05349	-6.45027	ARG1|EGFR|ESR1|IL2|IL6|MMP12|PIK3CG|PTGS2|RELA|SYK|TNF|NR1H3
GO Biological Processes	GO:0032103	positive regulation of response to external stimulus	15.625	11.7149	-7.90565	-6.31459	ARG1|MAPK14|EDN1|EGFR|IL2|IL6|PIK3CG|PTGS2|TNF|VEGFA
GO Biological Processes	GO:0150077	regulation of neuroinflammatory response	7.8125	45.3255	-7.07513	-5.5664	IL4|IL6|MMP9|PTGS2|TNF
GO Biological Processes	GO:0002673	regulation of acute inflammatory response	10.9375	16.5537	-6.66075	-5.19414	ADORA1|GSTP1|IL6|PIK3CG|PPARG|PTGS2|TNF
GO Biological Processes	GO:0002675	positive regulation of acute inflammatory response	6.25	49.127	-5.88914	-4.49619	IL6|PIK3CG|PTGS2|TNF
GO Biological Processes	GO:0050729	positive regulation of inflammatory response	9.375	15.1285	-5.54402	-4.18744	EGFR|IL2|IL6|PIK3CG|PTGS2|TNF
GO Biological Processes	GO:0006953	acute-phase response	6.25	32.4029	-5.14934	-3.83771	IL6|PTGS2|STAT3|TNF
GO Biological Processes	GO:0018209	peptidyl-serine modification	18.75	14.0148	-10.3245	-8.48263	PARP1|AKT1|BCL2|MAPK14|EGFR|IFNG|IL6|MAPK1|PTGS2|SYK|TNF|VEGFA
GO Biological Processes	GO:0018105	peptidyl-serine phosphorylation	17.1875	13.822	-9.42047	-7.67398	AKT1|BCL2|MAPK14|EGFR|IFNG|IL6|MAPK1|PTGS2|SYK|TNF|VEGFA
GO Biological Processes	GO:0033138	positive regulation of peptidyl-serine phosphorylation	12.5	28.4661	-9.41722	-7.67371	AKT1|BCL2|EGFR|IFNG|IL6|PTGS2|TNF|VEGFA
GO Biological Processes	GO:1903829	positive regulation of cellular protein localization	17.1875	12.6528	-9.01587	-7.31299	PARP1|AKT1|BCL2|MAPK14|EGFR|IFNG|MDM2|MAPK1|PTGS2|TNF|TP53
GO Biological Processes	GO:0033135	regulation of peptidyl-serine phosphorylation	12.5	21.2998	-8.41179	-6.77664	AKT1|BCL2|EGFR|IFNG|IL6|PTGS2|TNF|VEGFA
GO Biological Processes	GO:1903827	regulation of cellular protein localization	18.75	8.5239	-7.87989	-6.29393	PARP1|AKT1|BCL2|MAPK14|EGFR|IFNG|MDM2|MAPK1|PTGS2|PTPN11|TNF|TP53
GO Biological Processes	GO:0001503	ossification	15.625	9.33172	-6.97867	-5.47783	AKT1|BCL2|MAPK14|EGFR|FASN|IL6|MMP2|MAPK1|PTGS2|TNF
GO Biological Processes	GO:0051341	regulation of oxidoreductase activity	9.375	19.3594	-6.16975	-4.75241	AKT1|EDN1|EGFR|IFNG|NOS3|TNF
GO Biological Processes	GO:0032768	regulation of monooxygenase activity	7.8125	29.7449	-6.14196	-4.72961	AKT1|EGFR|IFNG|NOS3|TNF
GO Biological Processes	GO:1905477	positive regulation of protein localization to membrane	9.375	18.5724	-6.06373	-4.65771	AKT1|BCL2|EGFR|IFNG|TNF|TP53
GO Biological Processes	GO:1901224	positive regulation of NIK/NF-kappaB signaling	7.8125	24.406	-5.71192	-4.33428	EDN1|EGFR|NR3C2|RELA|TNF
GO Biological Processes	GO:0038061	NIK/NF-kappaB signaling	9.375	12.2161	-5.01023	-3.72051	AKT1|EDN1|EGFR|NR3C2|RELA|TNF
GO Biological Processes	GO:0050999	regulation of nitric-oxide synthase activity	6.25	29.8615	-5.0063	-3.71712	AKT1|EGFR|NOS3|TNF
GO Biological Processes	GO:1905475	regulation of protein localization to membrane	9.375	12.0868	-4.9839	-3.69632	AKT1|BCL2|EGFR|IFNG|TNF|TP53
GO Biological Processes	GO:0042303	molting cycle	7.8125	17.1502	-4.95756	-3.6742	BCL2|EGFR|PTGS2|RELA|TNF
GO Biological Processes	GO:0042633	hair cycle	7.8125	17.1502	-4.95756	-3.6742	BCL2|EGFR|PTGS2|RELA|TNF
GO Biological Processes	GO:0051353	positive regulation of oxidoreductase activity	6.25	26.7182	-4.81259	-3.54525	AKT1|EDN1|IFNG|TNF
GO Biological Processes	GO:1901222	regulation of NIK/NF-kappaB signaling	7.8125	15.8639	-4.79313	-3.52882	EDN1|EGFR|NR3C2|RELA|TNF
GO Biological Processes	GO:1903078	positive regulation of protein localization to plasma membrane	6.25	26.2575	-4.78241	-3.51961	AKT1|EGFR|IFNG|TNF
GO Biological Processes	GO:0022612	gland morphogenesis	7.8125	15.3522	-4.72423	-3.47031	ARG1|BCL2|EGFR|ESR1|TNF
GO Biological Processes	GO:1904377	positive regulation of protein localization to cell periphery	6.25	23.4298	-4.58541	-3.35315	AKT1|EGFR|IFNG|TNF
GO Biological Processes	GO:0055123	digestive system development	7.8125	13.3124	-4.42651	-3.21526	BCL2|CDKN1A|EGFR|INSR|TNF
GO Biological Processes	GO:0032770	positive regulation of monooxygenase activity	4.6875	40.793	-4.26748	-3.07712	AKT1|IFNG|TNF
GO Biological Processes	GO:0001942	hair follicle development	6.25	17.505	-4.0873	-2.92091	BCL2|EGFR|RELA|TNF
GO Biological Processes	GO:0022404	molting cycle process	6.25	17.1117	-4.04883	-2.88804	BCL2|EGFR|RELA|TNF
GO Biological Processes	GO:0022405	hair cycle process	6.25	17.1117	-4.04883	-2.88804	BCL2|EGFR|RELA|TNF
GO Biological Processes	GO:0098773	skin epidermis development	6.25	17.1117	-4.04883	-2.88804	BCL2|EGFR|RELA|TNF
GO Biological Processes	GO:1903076	regulation of protein localization to plasma membrane	6.25	15.7004	-3.90365	-2.75998	AKT1|EGFR|IFNG|TNF
GO Biological Processes	GO:1904375	regulation of protein localization to cell periphery	6.25	12.9062	-3.57621	-2.46807	AKT1|EGFR|IFNG|TNF
GO Biological Processes	GO:0035272	exocrine system development	4.6875	22.8441	-3.50847	-2.4104	EGFR|INSR|TNF
GO Biological Processes	GO:0048565	digestive tract development	6.25	11.5374	-3.39097	-2.30074	BCL2|CDKN1A|EGFR|TNF
GO Biological Processes	GO:0043588	skin development	9.375	5.46509	-3.09901	-2.03306	ALOX12|BCL2|CASP3|EGFR|RELA|TNF
GO Biological Processes	GO:0071230	cellular response to amino acid stimulus	4.6875	16.5537	-3.09687	-2.03251	EGFR|MMP2|TNF
GO Biological Processes	GO:0072657	protein localization to membrane	10.9375	4.26422	-2.90764	-1.85458	ADORA1|AKT1|BCL2|EGFR|IFNG|TNF|TP53
GO Biological Processes	GO:0008544	epidermis development	9.375	4.8708	-2.84233	-1.7945	BCL2|CASP3|EGFR|INSR|RELA|TNF
GO Biological Processes	GO:0045732	positive regulation of protein catabolic process	6.25	6.89112	-2.56318	-1.53187	AKT1|IFNG|MDM2|TNF
GO Biological Processes	GO:0072659	protein localization to plasma membrane	6.25	5.64051	-2.25455	-1.23972	AKT1|EGFR|IFNG|TNF
GO Biological Processes	GO:0097237	cellular response to toxic substance	17.1875	16.6856	-10.2913	-8.45512	ARG1|GSTP1|HMOX1|IL6|IL10|MDM2|NOS3|PTGS1|PTGS2|RELA|TNF
GO Biological Processes	GO:0098869	cellular oxidant detoxification	7.8125	18.4823	-5.11611	-3.80759	GSTP1|NOS3|PTGS1|PTGS2|TNF
GO Biological Processes	GO:1990748	cellular detoxification	7.8125	16.6989	-4.90121	-3.62465	GSTP1|NOS3|PTGS1|PTGS2|TNF
GO Biological Processes	GO:0098754	detoxification	7.8125	14.3133	-4.57752	-3.34666	GSTP1|NOS3|PTGS1|PTGS2|TNF
GO Biological Processes	GO:0006805	xenobiotic metabolic process	4.6875	9.21132	-2.36911	-1.34942	GSTP1|PTGS1|NR1I2
GO Biological Processes	GO:0032355	response to estradiol	14.0625	24.8305	-10.0115	-8.19368	CASP3|CASP9|CD38|EGFR|ESR1|GSTP1|IL10|PTGS2|STAT3
GO Biological Processes	GO:0034284	response to monosaccharide	7.8125	9.2862	-3.68923	-2.5686	CASP3|GSTP1|ICAM1|PTGS2|NOX4
GO Biological Processes	GO:0009743	response to carbohydrate	7.8125	8.241	-3.45021	-2.35659	CASP3|GSTP1|ICAM1|PTGS2|NOX4
GO Biological Processes	GO:0009746	response to hexose	6.25	7.61469	-2.72009	-1.67894	CASP3|ICAM1|PTGS2|NOX4
GO Biological Processes	GO:0051052	regulation of DNA metabolic process	20.3125	11.1226	-9.9241	-8.1099	PARP1|AKT1|CDKN1A|EGFR|IL2|IL4|IL6|IL10|JUN|PPARG|MAPK1|TP53|NOX4
GO Biological Processes	GO:0051054	positive regulation of DNA metabolic process	14.0625	14.4583	-7.93644	-6.34301	PARP1|AKT1|EGFR|IL2|IL4|IL6|JUN|MAPK1|NOX4
GO Biological Processes	GO:0050866	negative regulation of cell activation	15.625	18.7554	-9.87917	-8.07206	ALOX12|ARG1|CASP3|HMOX1|IL2|IL10|NOS3|PTPN2|PTPN6|NR1H3
GO Biological Processes	GO:0007162	negative regulation of cell adhesion	17.1875	14.2452	-9.55914	-7.79866	AKT1|ALOX12|ARG1|CASP3|IL2|IL10|MMP12|PTPN2|PTPN6|PTPN11|VEGFA
GO Biological Processes	GO:0022408	negative regulation of cell-cell adhesion	14.0625	18.7246	-8.91927	-7.23001	AKT1|ALOX12|ARG1|CASP3|IL2|IL10|PTPN2|PTPN6|VEGFA
GO Biological Processes	GO:0002695	negative regulation of leukocyte activation	12.5	17.0161	-7.64602	-6.08769	ARG1|CASP3|HMOX1|IL2|IL10|PTPN2|PTPN6|NR1H3
GO Biological Processes	GO:1903038	negative regulation of leukocyte cell-cell adhesion	10.9375	20.3446	-7.27429	-5.74287	AKT1|ARG1|CASP3|IL2|IL10|PTPN2|PTPN6
GO Biological Processes	GO:0070664	negative regulation of leukocyte proliferation	9.375	28.2025	-7.14355	-5.62408	ARG1|CASP3|GSTP1|IL2|IL10|PTPN6
GO Biological Processes	GO:0050868	negative regulation of T cell activation	9.375	20.0387	-6.25807	-4.8335	ARG1|CASP3|IL2|IL10|PTPN2|PTPN6
GO Biological Processes	GO:0050672	negative regulation of lymphocyte proliferation	7.8125	25.3823	-5.79678	-4.41255	ARG1|CASP3|IL2|IL10|PTPN6
GO Biological Processes	GO:0032945	negative regulation of mononuclear cell proliferation	7.8125	25.0483	-5.7681	-4.38453	ARG1|CASP3|IL2|IL10|PTPN6
GO Biological Processes	GO:0051250	negative regulation of lymphocyte activation	9.375	15.2294	-5.56074	-4.19915	ARG1|CASP3|IL2|IL10|PTPN2|PTPN6
GO Biological Processes	GO:0042130	negative regulation of T cell proliferation	6.25	24.9662	-4.69506	-3.44901	ARG1|CASP3|IL10|PTPN6
GO Biological Processes	GO:0046006	regulation of activated T cell proliferation	4.6875	29.2873	-3.83088	-2.6959	ARG1|CASP3|IL2
GO Biological Processes	GO:0002823	negative regulation of adaptive immune response based on somatic recombination of immune receptors b	4.6875	27.8586	-3.76565	-2.63698	ARG1|IL2|PTPN6
GO Biological Processes	GO:0050798	activated T cell proliferation	4.6875	25.3823	-3.64468	-2.52873	ARG1|CASP3|IL2
GO Biological Processes	GO:0002820	negative regulation of adaptive immune response	4.6875	24.8305	-3.6162	-2.50346	ARG1|IL2|PTPN6
GO Biological Processes	GO:0042542	response to hydrogen peroxide	14.0625	23.4699	-9.79182	-7.99855	ARG1|BCL2|CASP3|HMOX1|IL6|IL10|JUN|MDM2|RELA
GO Biological Processes	GO:0071236	cellular response to antibiotic	9.375	15.3316	-5.57758	-4.21283	ARG1|IL6|IL10|MDM2|RELA|TP53
GO Biological Processes	GO:0042092	type 2 immune response	6.25	40.0773	-5.52481	-4.17072	ARG1|IL4|IL6|IL10
GO Biological Processes	GO:0035745	T-helper 2 cell cytokine production	4.6875	81.5859	-5.21031	-3.89303	ARG1|IL4|IL6
GO Biological Processes	GO:0070301	cellular response to hydrogen peroxide	7.8125	19.0367	-5.17897	-3.86452	ARG1|IL6|IL10|MDM2|RELA
GO Biological Processes	GO:0035743	CD4-positive, alpha-beta T cell cytokine production	4.6875	51.9183	-4.59042	-3.35581	ARG1|IL4|IL6
GO Biological Processes	GO:0032682	negative regulation of chemokine production	4.6875	49.661	-4.53053	-3.3089	GSTP1|IL6|IL10
GO Biological Processes	GO:0002456	T cell mediated immunity	6.25	14.6436	-3.78672	-2.65435	ARG1|ICAM1|IL4|IL6
GO Biological Processes	GO:0042036	negative regulation of cytokine biosynthetic process	4.6875	27.8586	-3.76565	-2.63698	IL4|IL6|IL10
GO Biological Processes	GO:0002369	T cell cytokine production	4.6875	27.1953	-3.73428	-2.60965	ARG1|IL4|IL6
GO Biological Processes	GO:0043030	regulation of macrophage activation	4.6875	20.3965	-3.3628	-2.27593	IL6|IL10|NR1H3
GO Biological Processes	GO:0009612	response to mechanical stimulus	15.625	18.1302	-9.73478	-7.95658	AKT1|MAPK14|EDN1|EGFR|HTR2A|JUN|PPARG|PTGS2|PTPN11|RELA
GO Biological Processes	GO:0045598	regulation of fat cell differentiation	10.9375	19.3126	-7.11862	-5.60276	AKT1|MAPK14|HTR2A|IL6|PPARG|PTGS2|TNF
GO Biological Processes	GO:0045444	fat cell differentiation	12.5	13.2429	-6.80497	-5.322	AKT1|MAPK14|HTR2A|IL6|PPARG|PTGS2|SLC2A4|TNF
GO Biological Processes	GO:0045600	positive regulation of fat cell differentiation	7.8125	27.5894	-5.97784	-4.57943	AKT1|MAPK14|HTR2A|PPARG|PTGS2
GO Biological Processes	GO:0042180	cellular ketone metabolic process	10.9375	10.576	-5.35884	-4.01937	AKT1|AKR1B1|CYP19A1|GLO1|PPARG|PTGS2|NR1H3
GO Biological Processes	GO:0034694	response to prostaglandin	4.6875	35.6938	-4.0906	-2.92301	AKT1|EDN1|PPARG
GO Biological Processes	GO:0070542	response to fatty acid	6.25	17.505	-4.0873	-2.92091	AKT1|EDN1|PPARG|PTGS2
GO Biological Processes	GO:0055094	response to lipoprotein particle	4.6875	34.6122	-4.05002	-2.88804	AKT1|PPARG|SYK
GO Biological Processes	GO:0071402	cellular response to lipoprotein particle stimulus	4.6875	32.6344	-3.97261	-2.81969	AKT1|PPARG|SYK
GO Biological Processes	GO:0019217	regulation of fatty acid metabolic process	6.25	15.7004	-3.90365	-2.75998	AKT1|PPARG|PTGS2|NR1H3
GO Biological Processes	GO:0019395	fatty acid oxidation	6.25	15.3832	-3.86934	-2.7291	AKT1|ALOX12|MAPK14|PPARG
GO Biological Processes	GO:0045923	positive regulation of fatty acid metabolic process	4.6875	30.058	-3.86483	-2.72634	PPARG|PTGS2|NR1H3
GO Biological Processes	GO:0034440	lipid oxidation	6.25	14.5042	-3.7707	-2.63985	AKT1|ALOX12|MAPK14|PPARG
GO Biological Processes	GO:0071398	cellular response to fatty acid	4.6875	20.0387	-3.34014	-2.25494	AKT1|EDN1|PPARG
GO Biological Processes	GO:0030258	lipid modification	7.8125	7.77009	-3.33356	-2.24869	AKT1|ALOX12|MAPK14|PIK3CG|PPARG
GO Biological Processes	GO:0015909	long-chain fatty acid transport	4.6875	16.5537	-3.09687	-2.03251	AKT1|PPARG|SYK
GO Biological Processes	GO:0010565	regulation of cellular ketone metabolic process	6.25	8.27683	-2.85252	-1.80316	AKT1|PPARG|PTGS2|NR1H3
GO Biological Processes	GO:0040008	regulation of growth	23.4375	8.3251	-9.67542	-7.90536	AKT1|BCL2|CD38|CDKN1A|MAPK14|EDN1|EGFR|IFNG|IL2|INSR|PPARG|MAPK1|STAT3|TP53|VEGFA
GO Biological Processes	GO:0045927	positive regulation of growth	15.625	13.7947	-8.58312	-6.92985	AKT1|BCL2|CD38|MAPK14|EDN1|EGFR|IL2|INSR|MAPK1|VEGFA
GO Biological Processes	GO:0038034	signal transduction in absence of ligand	9.375	31.2932	-7.41669	-5.87394	AKT1|BCL2|CASP3|CASP9|IL2|TNF
GO Biological Processes	GO:0097192	extrinsic apoptotic signaling pathway in absence of ligand	9.375	31.2932	-7.41669	-5.87394	AKT1|BCL2|CASP3|CASP9|IL2|TNF
GO Biological Processes	GO:0001558	regulation of cell growth	15.625	9.04357	-6.85243	-5.36443	AKT1|BCL2|CD38|CDKN1A|EDN1|EGFR|IL2|PPARG|TP53|VEGFA
GO Biological Processes	GO:0030307	positive regulation of cell growth	10.9375	15.4054	-6.44886	-5.0011	AKT1|BCL2|CD38|EDN1|EGFR|IL2|VEGFA
GO Biological Processes	GO:0016049	cell growth	15.625	7.77009	-6.24764	-4.82398	AKT1|BCL2|CD38|CDKN1A|EDN1|EGFR|IL2|PPARG|TP53|VEGFA
GO Biological Processes	GO:0043029	T cell homeostasis	6.25	41.1605	-5.57226	-4.21004	AKT1|BCL2|CASP3|IL2
GO Biological Processes	GO:0001776	leukocyte homeostasis	7.8125	22.3961	-5.52667	-4.17196	AKT1|BCL2|CASP3|IL2|IL6
GO Biological Processes	GO:0002260	lymphocyte homeostasis	6.25	24.9662	-4.69506	-3.44901	AKT1|BCL2|CASP3|IL2
GO Biological Processes	GO:1901099	negative regulation of signal transduction in absence of ligand	4.6875	31.7279	-3.93564	-2.78929	AKT1|BCL2|TNF
GO Biological Processes	GO:2001240	negative regulation of extrinsic apoptotic signaling pathway in absence of ligand	4.6875	31.7279	-3.93564	-2.78929	AKT1|BCL2|TNF
GO Biological Processes	GO:2001239	regulation of extrinsic apoptotic signaling pathway in absence of ligand	4.6875	24.3022	-3.58837	-2.47987	AKT1|BCL2|TNF
GO Biological Processes	GO:0018107	peptidyl-threonine phosphorylation	4.6875	9.84658	-2.45028	-1.42685	AKT1|BCL2|MAPK1
GO Biological Processes	GO:0018210	peptidyl-threonine modification	4.6875	9.21132	-2.36911	-1.34942	AKT1|BCL2|MAPK1
GO Biological Processes	GO:0045664	regulation of neuron differentiation	9.375	3.4249	-2.09479	-1.08503	AKT1|BCL2|CD38|IL2|MDM2|VEGFA
GO Biological Processes	GO:0045936	negative regulation of phosphate metabolic process	21.875	8.92844	-9.42659	-7.67857	PARP1|AKT1|CASP3|CDKN1A|GSTP1|IFNG|IL2|JUN|PTPN2|PTPN6|STAT3|TNF|TP53|XDH
GO Biological Processes	GO:0010563	negative regulation of phosphorus metabolic process	21.875	8.91351	-9.41715	-7.67371	PARP1|AKT1|CASP3|CDKN1A|GSTP1|IFNG|IL2|JUN|PTPN2|PTPN6|STAT3|TNF|TP53|XDH
GO Biological Processes	GO:0042326	negative regulation of phosphorylation	17.1875	8.78004	-7.37554	-5.83564	AKT1|CASP3|CDKN1A|GSTP1|IFNG|IL2|JUN|PTPN2|PTPN6|STAT3|XDH
GO Biological Processes	GO:0051348	negative regulation of transferase activity	14.0625	11.6949	-7.14415	-5.62408	AKT1|CASP3|CDKN1A|GSTP1|IFNG|PPARG|PTPN2|PTPN6|TP53
GO Biological Processes	GO:0031400	negative regulation of protein modification process	18.75	7.24059	-7.10394	-5.59077	AKT1|CASP3|CDKN1A|GSTP1|IFNG|IL2|JUN|PTPN2|PTPN6|RELA|TNF|XDH
GO Biological Processes	GO:0001933	negative regulation of protein phosphorylation	15.625	8.73244	-6.71202	-5.23975	AKT1|CASP3|CDKN1A|GSTP1|IFNG|IL2|JUN|PTPN2|PTPN6|XDH
GO Biological Processes	GO:0006469	negative regulation of protein kinase activity	10.9375	11.013	-5.47456	-4.12723	AKT1|CASP3|CDKN1A|GSTP1|IFNG|PTPN2|PTPN6
GO Biological Processes	GO:0033673	negative regulation of kinase activity	10.9375	10.0952	-5.22643	-3.90457	AKT1|CASP3|CDKN1A|GSTP1|IFNG|PTPN2|PTPN6
GO Biological Processes	GO:0071901	negative regulation of protein serine/threonine kinase activity	7.8125	12.7763	-4.34126	-3.13971	AKT1|CASP3|CDKN1A|GSTP1|PTPN6
GO Biological Processes	GO:0043409	negative regulation of MAPK cascade	6.25	8.14405	-2.82674	-1.78074	AKT1|GSTP1|PTPN2|PTPN6
GO Biological Processes	GO:1904659	glucose transmembrane transport	12.5	27.4403	-9.28897	-7.55006	AKT1|MAPK14|EDN1|EDNRA|INSR|PTPN11|SLC2A4|TNF
GO Biological Processes	GO:0008645	hexose transmembrane transport	12.5	26.7182	-9.19596	-7.46891	AKT1|MAPK14|EDN1|EDNRA|INSR|PTPN11|SLC2A4|TNF
GO Biological Processes	GO:0015749	monosaccharide transmembrane transport	12.5	26.2575	-9.13539	-7.41738	AKT1|MAPK14|EDN1|EDNRA|INSR|PTPN11|SLC2A4|TNF
GO Biological Processes	GO:0034219	carbohydrate transmembrane transport	12.5	25.8125	-9.07592	-7.36607	AKT1|MAPK14|EDN1|EDNRA|INSR|PTPN11|SLC2A4|TNF
GO Biological Processes	GO:0010827	regulation of glucose transmembrane transport	10.9375	33.736	-8.81345	-7.13347	AKT1|MAPK14|EDN1|EDNRA|INSR|PTPN11|TNF
GO Biological Processes	GO:0008643	carbohydrate transport	12.5	20.1714	-8.22511	-6.60963	AKT1|MAPK14|EDN1|EDNRA|INSR|PTPN11|SLC2A4|TNF
GO Biological Processes	GO:0034762	regulation of transmembrane transport	18.75	7.98743	-7.56898	-6.01655	AKT1|BCL2|MAPK14|EDN1|EDNRA|IFNG|INSR|MMP9|PIK3CG|PTPN6|PTPN11|TNF
GO Biological Processes	GO:0046323	glucose import	9.375	30.8704	-7.38085	-5.84001	AKT1|MAPK14|INSR|PTPN11|SLC2A4|TNF
GO Biological Processes	GO:0005975	carbohydrate metabolic process	18.75	7.26361	-7.11889	-5.60276	AKT1|AKR1B1|MAPK14|GLO1|HTR2A|IFNG|INSR|PTPN2|SLC2A4|STAT3|TNF|TP53
GO Biological Processes	GO:0046324	regulation of glucose import	7.8125	31.2077	-6.24709	-4.82398	AKT1|MAPK14|INSR|PTPN11|TNF
GO Biological Processes	GO:0046326	positive regulation of glucose import	6.25	39.0497	-5.47867	-4.12876	AKT1|MAPK14|INSR|PTPN11
GO Biological Processes	GO:0019318	hexose metabolic process	10.9375	10.5342	-5.34755	-4.01154	AKT1|AKR1B1|MAPK14|INSR|PTPN2|TNF|TP53
GO Biological Processes	GO:0010828	positive regulation of glucose transmembrane transport	6.25	33.8431	-5.22577	-3.90448	AKT1|MAPK14|INSR|PTPN11
GO Biological Processes	GO:0005996	monosaccharide metabolic process	10.9375	9.03438	-4.91282	-3.63418	AKT1|AKR1B1|MAPK14|INSR|PTPN2|TNF|TP53
GO Biological Processes	GO:0006006	glucose metabolic process	9.375	10.7249	-4.6897	-3.44413	AKT1|MAPK14|INSR|PTPN2|TNF|TP53
GO Biological Processes	GO:0010675	regulation of cellular carbohydrate metabolic process	7.8125	13.0388	-4.38341	-3.17571	AKT1|INSR|PTPN2|STAT3|TP53
GO Biological Processes	GO:0044262	cellular carbohydrate metabolic process	9.375	7.93197	-3.96192	-2.80938	AKT1|AKR1B1|INSR|PTPN2|STAT3|TP53
GO Biological Processes	GO:0010907	positive regulation of glucose metabolic process	4.6875	27.1953	-3.73428	-2.60965	AKT1|INSR|PTPN2
GO Biological Processes	GO:0034764	positive regulation of transmembrane transport	7.8125	9.2862	-3.68923	-2.5686	AKT1|MAPK14|IFNG|INSR|PTPN11
GO Biological Processes	GO:0010906	regulation of glucose metabolic process	6.25	12.7978	-3.56221	-2.45686	AKT1|INSR|PTPN2|TP53
GO Biological Processes	GO:0035270	endocrine system development	6.25	12.0868	-3.46764	-2.37185	AKT1|IL6|INSR|MAPK1
GO Biological Processes	GO:0010676	positive regulation of cellular carbohydrate metabolic process	4.6875	18.4226	-3.23275	-2.15614	AKT1|INSR|PTPN2
GO Biological Processes	GO:0031016	pancreas development	4.6875	14.6436	-2.9422	-1.88665	AKT1|IL6|INSR
GO Biological Processes	GO:0034637	cellular carbohydrate biosynthetic process	4.6875	13.7615	-2.86427	-1.8143	AKT1|AKR1B1|INSR
GO Biological Processes	GO:0043255	regulation of carbohydrate biosynthetic process	4.6875	11.7753	-2.67022	-1.63237	AKT1|INSR|PTPN2
GO Biological Processes	GO:0016051	carbohydrate biosynthetic process	6.25	7.11653	-2.61356	-1.57869	AKT1|AKR1B1|INSR|PTPN2
GO Biological Processes	GO:0046879	hormone secretion	17.1875	13.2534	-9.22782	-7.4993	ADORA1|CD38|CYP19A1|DPP4|EDN1|EGFR|IFNG|IL6|NOS2|PTPN11|TNF
GO Biological Processes	GO:0009914	hormone transport	17.1875	12.9262	-9.11346	-7.39889	ADORA1|CD38|CYP19A1|DPP4|EDN1|EGFR|IFNG|IL6|NOS2|PTPN11|TNF
GO Biological Processes	GO:0010817	regulation of hormone levels	20.3125	9.21703	-8.92866	-7.23535	ADORA1|AKR1B1|CD38|CYP19A1|DPP4|EDN1|EGFR|ESR1|IFNG|IL6|NOS2|PTPN11|TNF
GO Biological Processes	GO:0046883	regulation of hormone secretion	15.625	14.1537	-8.69041	-7.01952	ADORA1|CD38|CYP19A1|DPP4|EDN1|EGFR|IFNG|NOS2|PTPN11|TNF
GO Biological Processes	GO:0023061	signal release	18.75	9.78332	-8.54623	-6.8942	ADORA1|CD38|CYP19A1|DPP4|EDN1|EGFR|HTR2A|IFNG|IL6|NOS2|PTPN11|TNF
GO Biological Processes	GO:0030072	peptide hormone secretion	14.0625	13.5439	-7.69101	-6.12567	CD38|DPP4|EDN1|EGFR|IFNG|IL6|NOS2|PTPN11|TNF
GO Biological Processes	GO:0090276	regulation of peptide hormone secretion	10.9375	12.7519	-5.89692	-4.50261	CD38|DPP4|EGFR|IFNG|NOS2|PTPN11|TNF
GO Biological Processes	GO:0050796	regulation of insulin secretion	9.375	12.9062	-5.14659	-3.83664	CD38|DPP4|IFNG|NOS2|PTPN11|TNF
GO Biological Processes	GO:0030073	insulin secretion	9.375	10.9827	-4.74791	-3.4911	CD38|DPP4|IFNG|NOS2|PTPN11|TNF
GO Biological Processes	GO:0046887	positive regulation of hormone secretion	7.8125	14.3133	-4.57752	-3.34666	CD38|CYP19A1|EDN1|EGFR|PTPN11
GO Biological Processes	GO:0008217	regulation of blood pressure	14.0625	18.7246	-8.91927	-7.23001	ADORA1|EDN1|EDNRA|HMOX1|NOS2|NOS3|PPARG|PTGS1|PTGS2
GO Biological Processes	GO:0031341	regulation of cell killing	10.9375	28.0541	-8.24654	-6.62879	ARG1|ICAM1|IFNG|IL4|IL10|NOS2|SYK
GO Biological Processes	GO:0051712	positive regulation of killing of cells of other organism	6.25	138.449	-7.85134	-6.26643	ARG1|IFNG|NOS2|SYK
GO Biological Processes	GO:0001906	cell killing	12.5	17.2083	-7.68407	-6.12183	ARG1|ICAM1|IFNG|IL4|IL10|NOS2|PTPN6|SYK
GO Biological Processes	GO:0051709	regulation of killing of cells of other organism	6.25	108.781	-7.37199	-5.83304	ARG1|IFNG|NOS2|SYK
GO Biological Processes	GO:0032890	regulation of organic acid transport	7.8125	32.2656	-6.32026	-4.88761	ADORA1|AKT1|ARG1|EDN1|SYK
GO Biological Processes	GO:0006527	arginine catabolic process	4.6875	103.837	-5.55148	-4.19241	ARG1|NOS2|NOS3
GO Biological Processes	GO:0035821	modification of morphology or physiology of other organism	9.375	14.1889	-5.38304	-4.04177	ARG1|IFNG|INSR|JUN|NOS2|SYK
GO Biological Processes	GO:0015908	fatty acid transport	7.8125	19.8299	-5.26598	-3.93652	AKT1|EDN1|NOS2|PPARG|SYK
GO Biological Processes	GO:0044070	regulation of anion transport	7.8125	19.6255	-5.24387	-3.91912	ADORA1|AKT1|ARG1|EDN1|SYK
GO Biological Processes	GO:0006525	arginine metabolic process	4.6875	57.1102	-4.7194	-3.46996	ARG1|NOS2|NOS3
GO Biological Processes	GO:0031343	positive regulation of cell killing	6.25	24.9662	-4.69506	-3.44901	ARG1|IFNG|NOS2|SYK
GO Biological Processes	GO:0031281	positive regulation of cyclase activity	4.6875	51.9183	-4.59042	-3.35581	MAPK14|NOS2|NOS3
GO Biological Processes	GO:0031640	killing of cells of other organism	6.25	23.4298	-4.58541	-3.35315	ARG1|IFNG|NOS2|SYK
GO Biological Processes	GO:0044364	disruption of cells of other organism	6.25	23.4298	-4.58541	-3.35315	ARG1|IFNG|NOS2|SYK
GO Biological Processes	GO:0015849	organic acid transport	10.9375	7.97946	-4.56642	-3.33696	ADORA1|AKT1|ARG1|EDN1|NOS2|PPARG|SYK
GO Biological Processes	GO:0046942	carboxylic acid transport	10.9375	7.97946	-4.56642	-3.33696	ADORA1|AKT1|ARG1|EDN1|NOS2|PPARG|SYK
GO Biological Processes	GO:2000191	regulation of fatty acid transport	4.6875	42.3038	-4.31588	-3.11824	AKT1|EDN1|SYK
GO Biological Processes	GO:0009065	glutamine family amino acid catabolic process	4.6875	40.793	-4.26748	-3.07712	ARG1|NOS2|NOS3
GO Biological Processes	GO:0015718	monocarboxylic acid transport	7.8125	11.2643	-4.08172	-2.91573	AKT1|EDN1|NOS2|PPARG|SYK
GO Biological Processes	GO:0043902	positive regulation of multi-organism process	7.8125	10.2348	-3.88605	-2.74428	ARG1|IFNG|JUN|NOS2|SYK
GO Biological Processes	GO:0001909	leukocyte mediated cytotoxicity	6.25	13.8449	-3.69299	-2.57164	ARG1|ICAM1|NOS2|PTPN6
GO Biological Processes	GO:0032309	icosanoid secretion	4.6875	24.8305	-3.6162	-2.50346	EDN1|NOS2|SYK
GO Biological Processes	GO:0015711	organic anion transport	10.9375	5.47257	-3.54748	-2.44389	ADORA1|AKT1|ARG1|EDN1|NOS2|PPARG|SYK
GO Biological Processes	GO:0071715	icosanoid transport	4.6875	22.8441	-3.50847	-2.4104	EDN1|NOS2|SYK
GO Biological Processes	GO:1901571	fatty acid derivative transport	4.6875	22.8441	-3.50847	-2.4104	EDN1|NOS2|SYK
GO Biological Processes	GO:0046717	acid secretion	6.25	11.9916	-3.45459	-2.36063	ADORA1|EDN1|NOS2|SYK
GO Biological Processes	GO:0031279	regulation of cyclase activity	4.6875	21.551	-3.43346	-2.34188	MAPK14|NOS2|NOS3
GO Biological Processes	GO:0001910	regulation of leukocyte mediated cytotoxicity	4.6875	15.2294	-2.99155	-1.93193	ARG1|ICAM1|NOS2
GO Biological Processes	GO:0009064	glutamine family amino acid metabolic process	4.6875	15.029	-2.97487	-1.91714	ARG1|NOS2|NOS3
GO Biological Processes	GO:0002532	production of molecular mediator involved in inflammatory response	4.6875	14.6436	-2.9422	-1.88665	MAPK14|NOS2|SYK
GO Biological Processes	GO:0006820	anion transport	10.9375	4.18389	-2.86022	-1.81055	ADORA1|AKT1|ARG1|EDN1|NOS2|PPARG|SYK
GO Biological Processes	GO:1901606	alpha-amino acid catabolic process	4.6875	10.8781	-2.57239	-1.54019	ARG1|NOS2|NOS3
GO Biological Processes	GO:1901605	alpha-amino acid metabolic process	6.25	6.89112	-2.56318	-1.53187	ARG1|NOS2|NOS3|NOX4
GO Biological Processes	GO:0009063	cellular amino acid catabolic process	4.6875	9.13762	-2.35936	-1.33997	ARG1|NOS2|NOS3
GO Biological Processes	GO:0016054	organic acid catabolic process	6.25	5.55817	-2.23224	-1.21882	AKT1|ARG1|NOS2|NOS3
GO Biological Processes	GO:0046395	carboxylic acid catabolic process	6.25	5.55817	-2.23224	-1.21882	AKT1|ARG1|NOS2|NOS3
GO Biological Processes	GO:0044282	small molecule catabolic process	7.8125	4.27791	-2.20332	-1.19131	AKT1|ARG1|NOS2|NOS3|TP53
GO Biological Processes	GO:0048145	regulation of fibroblast proliferation	10.9375	32.5017	-8.69835	-7.02515	CDKN1A|EGFR|ESR1|GSTP1|JUN|PPARG|TP53
GO Biological Processes	GO:0048144	fibroblast proliferation	10.9375	32.1101	-8.66097	-6.99646	CDKN1A|EGFR|ESR1|GSTP1|JUN|PPARG|TP53
GO Biological Processes	GO:0048511	rhythmic process	15.625	12.7336	-8.2502	-6.63017	ADORA1|CASP3|EGFR|ESR1|JUN|NOS2|NOS3|PPARG|TP53|NR1H3
GO Biological Processes	GO:0006352	DNA-templated transcription, initiation	12.5	12.039	-6.48941	-5.03701	CDKN1A|ESR1|JUN|NR3C2|PPARG|TP53|NR1I2|NR1H3
GO Biological Processes	GO:0006367	transcription initiation from RNA polymerase II promoter	10.9375	13.9536	-6.15889	-4.74226	CDKN1A|ESR1|NR3C2|PPARG|TP53|NR1I2|NR1H3
GO Biological Processes	GO:0007623	circadian rhythm	10.9375	12.631	-5.86933	-4.4784	ADORA1|EGFR|JUN|NOS2|PPARG|TP53|NR1H3
GO Biological Processes	GO:0009755	hormone-mediated signaling pathway	10.9375	11.4384	-5.58324	-4.21658	PARP1|ESR1|NR3C2|PPARG|PTPN11|NR1I2|NR1H3
GO Biological Processes	GO:0043401	steroid hormone mediated signaling pathway	9.375	12.5517	-5.0774	-3.77528	PARP1|ESR1|NR3C2|PPARG|NR1I2|NR1H3
GO Biological Processes	GO:0048146	positive regulation of fibroblast proliferation	6.25	30.4587	-5.04092	-3.74745	CDKN1A|EGFR|ESR1|JUN
GO Biological Processes	GO:0030522	intracellular receptor signaling pathway	10.9375	9.45085	-5.0397	-3.74731	PARP1|ESR1|PPARG|RELA|STAT3|NR1I2|NR1H3
GO Biological Processes	GO:0060965	negative regulation of gene silencing by miRNA	4.6875	67.1884	-4.94135	-3.66062	ESR1|PPARG|TP53
GO Biological Processes	GO:0060964	regulation of gene silencing by miRNA	7.8125	16.6989	-4.90121	-3.62465	EGFR|ESR1|PPARG|STAT3|TP53
GO Biological Processes	GO:0060147	regulation of posttranscriptional gene silencing	7.8125	16.1328	-4.8285	-3.56015	EGFR|ESR1|PPARG|STAT3|TP53
GO Biological Processes	GO:0060966	regulation of gene silencing by RNA	7.8125	16.1328	-4.8285	-3.56015	EGFR|ESR1|PPARG|STAT3|TP53
GO Biological Processes	GO:0060149	negative regulation of posttranscriptional gene silencing	4.6875	57.1102	-4.7194	-3.46996	ESR1|PPARG|TP53
GO Biological Processes	GO:0060967	negative regulation of gene silencing by RNA	4.6875	57.1102	-4.7194	-3.46996	ESR1|PPARG|TP53
GO Biological Processes	GO:1903798	regulation of production of miRNAs involved in gene silencing by miRNA	4.6875	57.1102	-4.7194	-3.46996	EGFR|ESR1|TP53
GO Biological Processes	GO:0070920	regulation of production of small RNA involved in gene silencing by RNA	4.6875	51.9183	-4.59042	-3.35581	EGFR|ESR1|TP53
GO Biological Processes	GO:2000637	positive regulation of gene silencing by miRNA	4.6875	49.661	-4.53053	-3.3089	EGFR|STAT3|TP53
GO Biological Processes	GO:0060148	positive regulation of posttranscriptional gene silencing	4.6875	47.5918	-4.47336	-3.25807	EGFR|STAT3|TP53
GO Biological Processes	GO:0060968	regulation of gene silencing	7.8125	12.0486	-4.22008	-3.0373	EGFR|ESR1|PPARG|STAT3|TP53
GO Biological Processes	GO:2000144	positive regulation of DNA-templated transcription, initiation	4.6875	36.8453	-4.13254	-2.95885	ESR1|JUN|TP53
GO Biological Processes	GO:0060969	negative regulation of gene silencing	4.6875	28.5551	-3.79783	-2.66472	ESR1|PPARG|TP53
GO Biological Processes	GO:2000142	regulation of DNA-templated transcription, initiation	4.6875	27.8586	-3.76565	-2.63698	ESR1|JUN|TP53
GO Biological Processes	GO:0035196	production of miRNAs involved in gene silencing by miRNA	4.6875	25.3823	-3.64468	-2.52873	EGFR|ESR1|TP53
GO Biological Processes	GO:0042752	regulation of circadian rhythm	6.25	13.2429	-3.61898	-2.50446	ADORA1|PPARG|TP53|NR1H3
GO Biological Processes	GO:0031050	dsRNA processing	4.6875	22.8441	-3.50847	-2.4104	EGFR|ESR1|TP53
GO Biological Processes	GO:0070918	production of small RNA involved in gene silencing by RNA	4.6875	22.8441	-3.50847	-2.4104	EGFR|ESR1|TP53
GO Biological Processes	GO:0055088	lipid homeostasis	6.25	9.76242	-3.11809	-2.05054	ADORA1|PPARG|NR1I2|NR1H3
GO Biological Processes	GO:0035195	gene silencing by miRNA	7.8125	4.71206	-2.37869	-1.35786	EGFR|ESR1|PPARG|STAT3|TP53
GO Biological Processes	GO:0035194	posttranscriptional gene silencing by RNA	7.8125	4.59824	-2.334	-1.31546	EGFR|ESR1|PPARG|STAT3|TP53
GO Biological Processes	GO:0016441	posttranscriptional gene silencing	7.8125	4.58716	-2.3296	-1.31135	EGFR|ESR1|PPARG|STAT3|TP53
GO Biological Processes	GO:0031047	gene silencing by RNA	7.8125	4.30695	-2.21548	-1.20263	EGFR|ESR1|PPARG|STAT3|TP53
GO Biological Processes	GO:0048729	tissue morphogenesis	21.875	7.83865	-8.69733	-7.02515	ALOX12|BCL2|CASP3|EDN1|EDNRA|EGFR|ESR1|IL10|ITGB3|MDM2|MMP12|NOS3|TNF|VEGFA
GO Biological Processes	GO:0002009	morphogenesis of an epithelium	17.1875	7.60087	-6.74466	-5.26748	ALOX12|BCL2|CASP3|EDN1|EDNRA|EGFR|ESR1|IL10|MMP12|TNF|VEGFA
GO Biological Processes	GO:0061138	morphogenesis of a branching epithelium	10.9375	14.5636	-6.28398	-4.85513	BCL2|EDN1|EDNRA|ESR1|IL10|TNF|VEGFA
GO Biological Processes	GO:0001763	morphogenesis of a branching structure	10.9375	13.3927	-6.03931	-4.63538	BCL2|EDN1|EDNRA|ESR1|IL10|TNF|VEGFA
GO Biological Processes	GO:0060562	epithelial tube morphogenesis	12.5	9.3146	-5.65284	-4.28169	ALOX12|BCL2|CASP3|EDN1|EDNRA|ESR1|TNF|VEGFA
GO Biological Processes	GO:0048754	branching morphogenesis of an epithelial tube	9.375	15.1285	-5.54402	-4.18744	BCL2|EDN1|EDNRA|ESR1|TNF|VEGFA
GO Biological Processes	GO:0060688	regulation of morphogenesis of a branching structure	4.6875	20.3965	-3.3628	-2.27593	ESR1|TNF|VEGFA
GO Biological Processes	GO:2000027	regulation of animal organ morphogenesis	7.8125	7.46538	-3.2547	-2.17547	BCL2|EDN1|ESR1|TNF|VEGFA
GO Biological Processes	GO:1905330	regulation of morphogenesis of an epithelium	6.25	8.41402	-2.87877	-1.82787	ALOX12|ESR1|TNF|VEGFA
GO Biological Processes	GO:0022617	extracellular matrix disassembly	10.9375	32.1101	-8.66097	-6.99646	DPP4|IL6|MMP1|MMP2|MMP9|MMP12|PRSS1
GO Biological Processes	GO:0030198	extracellular matrix organization	17.1875	11.2281	-8.4736	-6.82767	DPP4|ICAM1|IL6|ITGA2B|ITGB3|MMP1|MMP2|MMP9|MMP12|PRSS1|TNF
GO Biological Processes	GO:0043062	extracellular structure organization	17.1875	9.76242	-7.84585	-6.26304	DPP4|ICAM1|IL6|ITGA2B|ITGB3|MMP1|MMP2|MMP9|MMP12|PRSS1|TNF
GO Biological Processes	GO:0032963	collagen metabolic process	10.9375	23.5853	-7.71912	-6.14974	ARG1|IL6|MMP1|MMP2|MMP9|MMP12|PPARG
GO Biological Processes	GO:0022411	cellular component disassembly	17.1875	7.4521	-6.65903	-5.19322	CASP3|DPP4|IL6|INSR|MMP1|MMP2|MMP9|MMP12|PRSS1|TNF|TP53
GO Biological Processes	GO:1904645	response to amyloid-beta	7.8125	32.2656	-6.32026	-4.88761	PARP1|ICAM1|MMP2|MMP9|MMP12
GO Biological Processes	GO:0030574	collagen catabolic process	6.25	32.4029	-5.14934	-3.83771	MMP1|MMP2|MMP9|MMP12
GO Biological Processes	GO:0071354	cellular response to interleukin-6	9.375	49.661	-8.65219	-6.9902	ICAM1|IL6|PTPN2|PTPN11|RELA|STAT3
GO Biological Processes	GO:0070741	response to interleukin-6	9.375	45.6881	-8.42619	-6.78986	ICAM1|IL6|PTPN2|PTPN11|RELA|STAT3
GO Biological Processes	GO:0070102	interleukin-6-mediated signaling pathway	6.25	52.5151	-6.00958	-4.6098	IL6|PTPN2|PTPN11|STAT3
GO Biological Processes	GO:0060338	regulation of type I interferon-mediated signaling pathway	6.25	43.5125	-5.67139	-4.2996	MMP12|PTPN2|PTPN6|PTPN11
GO Biological Processes	GO:0008286	insulin receptor signaling pathway	7.8125	13.1288	-4.39767	-3.1882	AKT1|INSR|PTPN2|PTPN11|RELA
GO Biological Processes	GO:0060337	type I interferon signaling pathway	6.25	16.0309	-3.93872	-2.78929	MMP12|PTPN2|PTPN6|PTPN11
GO Biological Processes	GO:0071357	cellular response to type I interferon	6.25	16.0309	-3.93872	-2.78929	MMP12|PTPN2|PTPN6|PTPN11
GO Biological Processes	GO:0034340	response to type I interferon	6.25	15.3832	-3.86934	-2.7291	MMP12|PTPN2|PTPN6|PTPN11
GO Biological Processes	GO:0006470	protein dephosphorylation	9.375	7.22913	-3.74289	-2.61606	ADORA1|BCL2|PTPN2|PTPN6|PTPN11|TNF
GO Biological Processes	GO:0016311	dephosphorylation	10.9375	5.56397	-3.59103	-2.47987	ADORA1|BCL2|IFNG|PTPN2|PTPN6|PTPN11|TNF
GO Biological Processes	GO:0048008	platelet-derived growth factor receptor signaling pathway	4.6875	19.6932	-3.31788	-2.23534	PTPN2|PTPN11|VEGFA
GO Biological Processes	GO:0046626	regulation of insulin receptor signaling pathway	4.6875	16.7971	-3.11536	-2.04845	PTPN2|PTPN11|RELA
GO Biological Processes	GO:1900076	regulation of cellular response to insulin stimulus	4.6875	15.029	-2.97487	-1.91714	PTPN2|PTPN11|RELA
GO Biological Processes	GO:0030219	megakaryocyte differentiation	4.6875	11.5374	-2.64497	-1.60772	ITGA2B|PTPN6|PTPN11
GO Biological Processes	GO:0035335	peptidyl-tyrosine dephosphorylation	4.6875	11.0894	-2.59608	-1.56181	PTPN2|PTPN6|PTPN11
GO Biological Processes	GO:0006970	response to osmotic stress	10.9375	31.3546	-8.58764	-6.93314	AKR1B1|CASP3|EGFR|PTGS2|SLC2A4|TNF|TP53
GO Biological Processes	GO:0071470	cellular response to osmotic stress	6.25	36.2604	-5.34743	-4.01154	AKR1B1|CASP3|PTGS2|SLC2A4
GO Biological Processes	GO:0050873	brown fat cell differentiation	4.6875	24.3022	-3.58837	-2.47987	MAPK14|PTGS2|SLC2A4
GO Biological Processes	GO:0061614	pri-miRNA transcription by RNA polymerase II	9.375	47.5918	-8.53666	-6.88708	IL10|JUN|PPARG|RELA|STAT3|TP53
GO Biological Processes	GO:1902895	positive regulation of pri-miRNA transcription by RNA polymerase II	7.8125	59.4897	-7.69211	-6.12577	IL10|JUN|RELA|STAT3|TP53
GO Biological Processes	GO:1902893	regulation of pri-miRNA transcription by RNA polymerase II	7.8125	44.2714	-7.02232	-5.51799	IL10|JUN|RELA|STAT3|TP53
GO Biological Processes	GO:0035994	response to muscle stretch	6.25	84.6076	-6.89012	-5.39958	MAPK14|EDN1|JUN|RELA
GO Biological Processes	GO:0014074	response to purine-containing compound	9.375	14.9308	-5.51092	-4.15807	JUN|PIK3CG|PPARG|PTGS2|RELA|NOX4
GO Biological Processes	GO:0043620	regulation of DNA-templated transcription in response to stress	7.8125	15.2294	-4.70737	-3.45841	HMOX1|JUN|RELA|TP53|VEGFA
GO Biological Processes	GO:1901522	positive regulation of transcription from RNA polymerase II promoter involved in cellular response t	4.6875	49.661	-4.53053	-3.3089	RELA|TP53|VEGFA
GO Biological Processes	GO:0046683	response to organophosphorus	7.8125	13.7947	-4.50055	-3.28256	JUN|PIK3CG|PTGS2|RELA|NOX4
GO Biological Processes	GO:0051591	response to cAMP	6.25	15.5402	-3.8864	-2.74428	JUN|PIK3CG|RELA|NOX4
GO Biological Processes	GO:0043618	regulation of transcription from RNA polymerase II promoter in response to stress	6.25	12.7978	-3.56221	-2.45686	HMOX1|JUN|TP53|VEGFA
GO Biological Processes	GO:0038095	Fc-epsilon receptor signaling pathway	6.25	9.01146	-2.98878	-1.9298	JUN|MAPK1|RELA|SYK
GO Biological Processes	GO:0006081	cellular aldehyde metabolic process	4.6875	15.029	-2.97487	-1.91714	GLO1|RELA|TP53
GO Biological Processes	GO:0038093	Fc receptor signaling pathway	6.25	6.31924	-2.42861	-1.40605	JUN|MAPK1|RELA|SYK
GO Biological Processes	GO:0040013	negative regulation of locomotion	17.1875	10.4181	-8.13657	-6.52894	ADORA1|AKT1|BCL2|CYP19A1|DPP4|GSTP1|HMOX1|IL4|PPARG|PTPN2|STAT3
GO Biological Processes	GO:0030336	negative regulation of cell migration	15.625	11.1652	-7.70818	-6.13981	ADORA1|AKT1|BCL2|CYP19A1|DPP4|GSTP1|HMOX1|IL4|PPARG|STAT3
GO Biological Processes	GO:2000146	negative regulation of cell motility	15.625	10.6948	-7.53199	-5.98054	ADORA1|AKT1|BCL2|CYP19A1|DPP4|GSTP1|HMOX1|IL4|PPARG|STAT3
GO Biological Processes	GO:0051271	negative regulation of cellular component movement	15.625	9.76242	-7.16098	-5.63786	ADORA1|AKT1|BCL2|CYP19A1|DPP4|GSTP1|HMOX1|IL4|PPARG|STAT3
GO Biological Processes	GO:0002686	negative regulation of leukocyte migration	7.8125	38.8504	-6.7307	-5.25598	ADORA1|AKT1|CYP19A1|DPP4|HMOX1
GO Biological Processes	GO:0050922	negative regulation of chemotaxis	6.25	23.7959	-4.61214	-3.37328	CYP19A1|DPP4|GSTP1|PTPN2
GO Biological Processes	GO:0071887	leukocyte apoptotic process	10.9375	25.1428	-7.91284	-6.32049	AKT1|CASP3|CASP9|IL2|IL6|IL10|TP53
GO Biological Processes	GO:0097194	execution phase of apoptosis	7.8125	21.8813	-5.4767	-4.12876	AKT1|CASP3|CASP7|IL6|TP53
GO Biological Processes	GO:0070227	lymphocyte apoptotic process	6.25	21.4498	-4.43365	-3.2215	AKT1|IL2|IL10|TP53
GO Biological Processes	GO:0070228	regulation of lymphocyte apoptotic process	4.6875	20.7673	-3.3859	-2.29668	IL2|IL10|TP53
GO Biological Processes	GO:2000106	regulation of leukocyte apoptotic process	4.6875	13.4377	-2.83449	-1.78819	IL2|IL10|TP53
GO Biological Processes	GO:0030855	epithelial cell differentiation	21.875	6.78153	-7.89878	-6.3107	AKT1|AKR1B1|CASP3|CDKN1A|ESR1|FASN|ICAM1|IFNG|JUN|MMP9|PPARG|TNF|VEGFA|XDH
GO Biological Processes	GO:0003158	endothelium development	9.375	16.7971	-5.80823	-4.42334	ALOX12|FASN|ICAM1|TNF|VEGFA|XDH
GO Biological Processes	GO:0002064	epithelial cell development	10.9375	12.1143	-5.74855	-4.36763	AKR1B1|CDKN1A|ESR1|FASN|ICAM1|TNF|VEGFA
GO Biological Processes	GO:0030224	monocyte differentiation	6.25	42.3038	-5.62109	-4.25187	FASN|JUN|PPARG|VEGFA
GO Biological Processes	GO:1903131	mononuclear cell differentiation	6.25	42.3038	-5.62109	-4.25187	FASN|JUN|PPARG|VEGFA
GO Biological Processes	GO:0061028	establishment of endothelial barrier	6.25	30.4587	-5.04092	-3.74745	FASN|ICAM1|TNF|VEGFA
GO Biological Processes	GO:0045446	endothelial cell differentiation	7.8125	16.1328	-4.8285	-3.56015	FASN|ICAM1|TNF|VEGFA|XDH
GO Biological Processes	GO:0001885	endothelial cell development	6.25	23.0748	-4.55912	-3.33243	FASN|ICAM1|TNF|VEGFA
GO Biological Processes	GO:0043279	response to alkaloid	10.9375	24.4508	-7.8282	-6.25037	CASP3|CASP7|HTR2A|ICAM1|MDM2|PPARG|RELA
GO Biological Processes	GO:0060359	response to ammonium ion	9.375	17.176	-5.86481	-4.47456	CASP3|CASP7|HTR2A|MDM2|MAPK1|RELA
GO Biological Processes	GO:0071312	cellular response to alkaloid	6.25	43.5125	-5.67139	-4.2996	CASP3|CASP7|ICAM1|MDM2
GO Biological Processes	GO:0071242	cellular response to ammonium ion	4.6875	16.5537	-3.09687	-2.03251	CASP3|CASP7|MAPK1
GO Biological Processes	GO:0072347	response to anesthetic	4.6875	15.2294	-2.99155	-1.93193	HTR2A|MDM2|RELA
GO Biological Processes	GO:0032635	interleukin-6 production	12.5	17.9169	-7.82095	-6.24542	IL6|IL10|NOS2|PTPN6|PTPN11|STAT3|SYK|TNF
GO Biological Processes	GO:0032675	regulation of interleukin-6 production	10.9375	16.6571	-6.67916	-5.20933	IL6|IL10|PTPN6|PTPN11|STAT3|SYK|TNF
GO Biological Processes	GO:0032637	interleukin-8 production	7.8125	22.1357	-5.50153	-4.14991	IL10|NOS2|RELA|SYK|TNF
GO Biological Processes	GO:0032755	positive regulation of interleukin-6 production	7.8125	20.6921	-5.35693	-4.01925	IL6|PTPN11|STAT3|SYK|TNF
GO Biological Processes	GO:0045416	positive regulation of interleukin-8 biosynthetic process	4.6875	81.5859	-5.21031	-3.89303	RELA|SYK|TNF
GO Biological Processes	GO:0045410	positive regulation of interleukin-6 biosynthetic process	4.6875	76.1469	-5.11422	-3.80759	STAT3|SYK|TNF
GO Biological Processes	GO:0032479	regulation of type I interferon production	7.8125	14.9895	-4.67409	-3.43045	IL10|MMP12|PTPN11|RELA|SYK
GO Biological Processes	GO:0045414	regulation of interleukin-8 biosynthetic process	4.6875	54.3906	-4.65327	-3.41298	RELA|SYK|TNF
GO Biological Processes	GO:0032606	type I interferon production	7.8125	14.7571	-4.64137	-3.40155	IL10|MMP12|PTPN11|RELA|SYK
GO Biological Processes	GO:0042228	interleukin-8 biosynthetic process	4.6875	51.9183	-4.59042	-3.35581	RELA|SYK|TNF
GO Biological Processes	GO:0032481	positive regulation of type I interferon production	6.25	19.7784	-4.29489	-3.10026	MMP12|PTPN11|RELA|SYK
GO Biological Processes	GO:0032677	regulation of interleukin-8 production	6.25	19.5248	-4.27288	-3.08039	IL10|RELA|SYK|TNF
GO Biological Processes	GO:0045408	regulation of interleukin-6 biosynthetic process	4.6875	39.3863	-4.22087	-3.03768	STAT3|SYK|TNF
GO Biological Processes	GO:0042226	interleukin-6 biosynthetic process	4.6875	38.0734	-4.17593	-2.99772	STAT3|SYK|TNF
GO Biological Processes	GO:0032757	positive regulation of interleukin-8 production	4.6875	21.9654	-3.45796	-2.36331	RELA|SYK|TNF
GO Biological Processes	GO:0032760	positive regulation of tumor necrosis factor production	4.6875	12.9796	-2.7912	-1.74763	IFNG|PTPN11|SYK
GO Biological Processes	GO:1903557	positive regulation of tumor necrosis factor superfamily cytokine production	4.6875	12.6911	-2.7632	-1.72085	IFNG|PTPN11|SYK
GO Biological Processes	GO:0042742	defense response to bacterium	7.8125	5.53393	-2.67761	-1.63887	IL6|IL10|NOS2|SYK|TNF
GO Biological Processes	GO:0048589	developmental growth	20.3125	7.27875	-7.70513	-6.13778	AKT1|BCL2|CDKN1A|MAPK14|CYP19A1|EDN1|ESR1|INSR|MAPK1|PTPN11|STAT3|TP53|VEGFA
GO Biological Processes	GO:0035265	organ growth	12.5	14.9308	-7.20551	-5.68056	AKT1|BCL2|MAPK14|CYP19A1|EDN1|ESR1|MAPK1|PTPN11
GO Biological Processes	GO:0048638	regulation of developmental growth	14.0625	9.79031	-6.4911	-5.03793	AKT1|BCL2|CDKN1A|MAPK14|EDN1|INSR|MAPK1|STAT3|VEGFA
GO Biological Processes	GO:0048639	positive regulation of developmental growth	10.9375	14.1013	-6.18962	-4.77085	AKT1|BCL2|MAPK14|EDN1|INSR|MAPK1|VEGFA
GO Biological Processes	GO:0010638	positive regulation of organelle organization	15.625	5.93969	-5.20523	-3.88851	BCL2|EDN1|ICAM1|INSR|MMP9|MAPK1|TNF|TP53|VEGFA|NOX4
GO Biological Processes	GO:0042692	muscle cell differentiation	12.5	7.85019	-5.107	-3.80206	AKT1|BCL2|CASP3|MAPK14|EDN1|MDM2|VEGFA|NOX4
GO Biological Processes	GO:0060485	mesenchyme development	10.9375	9.58684	-5.08005	-3.77621	BCL2|EDN1|EDNRA|IL6|MDM2|NOS3|MAPK1
GO Biological Processes	GO:0061061	muscle structure development	15.625	5.63217	-5.00379	-3.71513	AKT1|BCL2|CASP3|MAPK14|EDN1|MDM2|MAPK1|TNF|VEGFA|NOX4
GO Biological Processes	GO:0051146	striated muscle cell differentiation	10.9375	9.03438	-4.91282	-3.63418	AKT1|BCL2|CASP3|MAPK14|EDN1|VEGFA|NOX4
GO Biological Processes	GO:0046622	positive regulation of organ growth	6.25	24.1736	-4.63932	-3.39998	AKT1|MAPK14|EDN1|MAPK1
GO Biological Processes	GO:0048863	stem cell differentiation	9.375	8.85429	-4.22467	-3.03854	EDN1|EDNRA|ESR1|MAPK1|STAT3|TP53
GO Biological Processes	GO:0035051	cardiocyte differentiation	7.8125	11.7511	-4.16859	-2.9908	EDN1|EGFR|MAPK1|VEGFA|NOX4
GO Biological Processes	GO:0014031	mesenchymal cell development	6.25	18.3486	-4.16714	-2.98975	BCL2|EDN1|EDNRA|MAPK1
GO Biological Processes	GO:0045844	positive regulation of striated muscle tissue development	6.25	17.9169	-4.12672	-2.95426	BCL2|MAPK14|EDN1|MAPK1
GO Biological Processes	GO:0048636	positive regulation of muscle organ development	6.25	17.9169	-4.12672	-2.95426	BCL2|MAPK14|EDN1|MAPK1
GO Biological Processes	GO:1901863	positive regulation of muscle tissue development	6.25	17.7086	-4.10689	-2.93524	BCL2|MAPK14|EDN1|MAPK1
GO Biological Processes	GO:0051149	positive regulation of muscle cell differentiation	6.25	13.8449	-3.69299	-2.57164	BCL2|MAPK14|EDN1|MDM2
GO Biological Processes	GO:0046620	regulation of organ growth	6.25	13.3591	-3.6335	-2.51827	AKT1|MAPK14|EDN1|MAPK1
GO Biological Processes	GO:0048762	mesenchymal cell differentiation	7.8125	8.73244	-3.56578	-2.45834	BCL2|EDN1|EDNRA|IL6|MAPK1
GO Biological Processes	GO:0055023	positive regulation of cardiac muscle tissue growth	4.6875	23.7959	-3.56115	-2.45686	MAPK14|EDN1|MAPK1
GO Biological Processes	GO:0060421	positive regulation of heart growth	4.6875	21.9654	-3.45796	-2.36331	MAPK14|EDN1|MAPK1
GO Biological Processes	GO:0048738	cardiac muscle tissue development	7.8125	8.13535	-3.42456	-2.33332	MAPK14|EDN1|MAPK1|VEGFA|NOX4
GO Biological Processes	GO:0014706	striated muscle tissue development	9.375	5.85745	-3.25608	-2.17651	BCL2|MAPK14|EDN1|MAPK1|VEGFA|NOX4
GO Biological Processes	GO:0055025	positive regulation of cardiac muscle tissue development	4.6875	18.4226	-3.23275	-2.15614	MAPK14|EDN1|MAPK1
GO Biological Processes	GO:0016202	regulation of striated muscle tissue development	6.25	10.0193	-3.16026	-2.08982	BCL2|MAPK14|EDN1|MAPK1
GO Biological Processes	GO:0060537	muscle tissue development	9.375	5.58535	-3.14812	-2.07833	BCL2|MAPK14|EDN1|MAPK1|VEGFA|NOX4
GO Biological Processes	GO:1901861	regulation of muscle tissue development	6.25	9.8254	-3.12852	-2.06033	BCL2|MAPK14|EDN1|MAPK1
GO Biological Processes	GO:0048634	regulation of muscle organ development	6.25	9.76242	-3.11809	-2.05054	BCL2|MAPK14|EDN1|MAPK1
GO Biological Processes	GO:0055067	monovalent inorganic cation homeostasis	6.25	9.70024	-3.10773	-2.04114	ADORA1|BCL2|EDN1|MAPK1
GO Biological Processes	GO:0051155	positive regulation of striated muscle cell differentiation	4.6875	15.8639	-3.04305	-1.98027	BCL2|MAPK14|EDN1
GO Biological Processes	GO:0014032	neural crest cell development	4.6875	14.4583	-2.9262	-1.8722	EDN1|EDNRA|MAPK1
GO Biological Processes	GO:0055021	regulation of cardiac muscle tissue growth	4.6875	14.4583	-2.9262	-1.8722	MAPK14|EDN1|MAPK1
GO Biological Processes	GO:0014855	striated muscle cell proliferation	4.6875	13.9293	-2.87945	-1.82824	MAPK14|MAPK1|STAT3
GO Biological Processes	GO:0048864	stem cell development	4.6875	13.7615	-2.86427	-1.8143	EDN1|EDNRA|MAPK1
GO Biological Processes	GO:0051147	regulation of muscle cell differentiation	6.25	8.23209	-2.84387	-1.79574	BCL2|MAPK14|EDN1|MDM2
GO Biological Processes	GO:0060420	regulation of heart growth	4.6875	13.4377	-2.83449	-1.78819	MAPK14|EDN1|MAPK1
GO Biological Processes	GO:0014033	neural crest cell differentiation	4.6875	12.9796	-2.7912	-1.74763	EDN1|EDNRA|MAPK1
GO Biological Processes	GO:0055024	regulation of cardiac muscle tissue development	4.6875	11.3089	-2.62026	-1.5851	MAPK14|EDN1|MAPK1
GO Biological Processes	GO:0006885	regulation of pH	4.6875	11.1981	-2.6081	-1.57354	BCL2|EDN1|MAPK1
GO Biological Processes	GO:0055017	cardiac muscle tissue growth	4.6875	10.7755	-2.56073	-1.5303	MAPK14|EDN1|MAPK1
GO Biological Processes	GO:0043583	ear development	6.25	6.79883	-2.54214	-1.51347	BCL2|EDN1|MAPK1|PTPN11
GO Biological Processes	GO:0060419	heart growth	4.6875	10.108	-2.4823	-1.45713	MAPK14|EDN1|MAPK1
GO Biological Processes	GO:0051153	regulation of striated muscle cell differentiation	4.6875	9.51836	-2.40896	-1.38755	BCL2|MAPK14|EDN1
GO Biological Processes	GO:0055007	cardiac muscle cell differentiation	4.6875	8.85429	-2.32122	-1.30383	EDN1|VEGFA|NOX4
GO Biological Processes	GO:0007610	behavior	18.75	7.40488	-7.20973	-5.68387	ADORA1|BCL2|CASP3|DPP4|EGFR|HTR2A|INSR|JUN|MAPK1|PTGS2|STAT3|TP53
GO Biological Processes	GO:0050890	cognition	14.0625	11.5374	-7.09397	-5.58169	ADORA1|CASP3|EGFR|HTR2A|INSR|JUN|MAPK1|PTGS2|TNF
GO Biological Processes	GO:0007611	learning or memory	10.9375	10.33	-5.2918	-3.96004	CASP3|EGFR|HTR2A|INSR|JUN|MAPK1|PTGS2
GO Biological Processes	GO:0007613	memory	4.6875	9.59835	-2.41915	-1.39716	HTR2A|INSR|PTGS2
GO Biological Processes	GO:0007612	learning	4.6875	7.93197	-2.18893	-1.1772	INSR|JUN|PTGS2
GO Biological Processes	GO:0038127	ERBB signaling pathway	10.9375	18.3803	-6.97114	-5.47117	ADORA1|AKT1|EGFR|MMP9|MAPK1|PTPN2|PTPN11
GO Biological Processes	GO:0050995	negative regulation of lipid catabolic process	6.25	66.2147	-6.43294	-4.98748	ADORA1|AKT1|PIK3CG|TNF
GO Biological Processes	GO:0007173	epidermal growth factor receptor signaling pathway	9.375	18.7246	-6.08456	-4.67574	ADORA1|AKT1|EGFR|MMP9|PTPN2|PTPN11
GO Biological Processes	GO:0042058	regulation of epidermal growth factor receptor signaling pathway	7.8125	21.6326	-5.45217	-4.10545	ADORA1|AKT1|EGFR|MMP9|PTPN2
GO Biological Processes	GO:1901184	regulation of ERBB signaling pathway	7.8125	20.0387	-5.28834	-3.95717	ADORA1|AKT1|EGFR|MMP9|PTPN2
GO Biological Processes	GO:0050994	regulation of lipid catabolic process	6.25	27.6898	-4.87466	-3.60274	ADORA1|AKT1|PIK3CG|TNF
GO Biological Processes	GO:0045742	positive regulation of epidermal growth factor receptor signaling pathway	4.6875	35.6938	-4.0906	-2.92301	ADORA1|AKT1|MMP9
GO Biological Processes	GO:1901186	positive regulation of ERBB signaling pathway	4.6875	33.5942	-4.01072	-2.85348	ADORA1|AKT1|MMP9
GO Biological Processes	GO:0045833	negative regulation of lipid metabolic process	6.25	16.0309	-3.93872	-2.78929	ADORA1|AKT1|PIK3CG|TNF
GO Biological Processes	GO:0061097	regulation of protein tyrosine kinase activity	4.6875	12.8337	-2.77712	-1.73416	ADORA1|PTPN2|NOX4
GO Biological Processes	GO:0016042	lipid catabolic process	7.8125	5.75127	-2.75046	-1.70841	ADORA1|AKT1|CYP19A1|PIK3CG|TNF
GO Biological Processes	GO:0001649	osteoblast differentiation	6.25	6.62147	-2.50099	-1.47495	AKT1|FASN|IL6|TNF
GO Biological Processes	GO:0072676	lymphocyte migration	4.6875	9.84658	-2.45028	-1.42685	AKT1|ICAM1|PIK3CG
GO Biological Processes	GO:0034763	negative regulation of transmembrane transport	4.6875	8.58799	-2.28435	-1.26838	AKT1|MMP9|TNF
GO Biological Processes	GO:0034765	regulation of ion transmembrane transport	7.8125	3.93321	-2.05384	-1.0452	AKT1|IFNG|MMP9|PIK3CG|PTPN6
GO Biological Processes	GO:0070849	response to epidermal growth factor	7.8125	40.5037	-6.82346	-5.33882	AKT1|EGFR|GSTP1|MAPK1|PTPN11
GO Biological Processes	GO:0071364	cellular response to epidermal growth factor stimulus	6.25	35.4172	-5.30588	-3.97354	AKT1|EGFR|GSTP1|PTPN11
GO Biological Processes	GO:0071260	cellular response to mechanical stimulus	6.25	19.2777	-4.25116	-3.06292	AKT1|EGFR|PTGS2|PTPN11
GO Biological Processes	GO:1904031	positive regulation of cyclin-dependent protein kinase activity	4.6875	32.6344	-3.97261	-2.81969	AKT1|CDKN1A|EGFR
GO Biological Processes	GO:0000079	regulation of cyclin-dependent protein serine/threonine kinase activity	6.25	14.9308	-3.81925	-2.68502	AKT1|CASP3|CDKN1A|EGFR
GO Biological Processes	GO:1904029	regulation of cyclin-dependent protein kinase activity	6.25	14.3673	-3.75485	-2.62766	AKT1|CASP3|CDKN1A|EGFR
GO Biological Processes	GO:0008593	regulation of Notch signaling pathway	6.25	14.2331	-3.73915	-2.6133	AKT1|EGFR|NOS3|STAT3
GO Biological Processes	GO:1900087	positive regulation of G1/S transition of mitotic cell cycle	4.6875	22.3961	-3.48295	-2.38592	AKT1|EGFR|MDM2
GO Biological Processes	GO:1902808	positive regulation of cell cycle G1/S phase transition	4.6875	18.4226	-3.23275	-2.15614	AKT1|EGFR|MDM2
GO Biological Processes	GO:0007219	Notch signaling pathway	6.25	7.97349	-2.79307	-1.74829	AKT1|EGFR|NOS3|STAT3
GO Biological Processes	GO:1901992	positive regulation of mitotic cell cycle phase transition	4.6875	11.8979	-2.68305	-1.64371	AKT1|EGFR|MDM2
GO Biological Processes	GO:1901989	positive regulation of cell cycle phase transition	4.6875	10.1982	-2.49317	-1.46742	AKT1|EGFR|MDM2
GO Biological Processes	GO:0016999	antibiotic metabolic process	4.6875	7.51449	-2.12444	-1.11412	AKR1B1|EGFR|STAT3
GO Biological Processes	GO:0045058	T cell selection	7.8125	39.6598	-6.77657	-5.29857	BCL2|IL6|PTPN2|STAT3|SYK
GO Biological Processes	GO:0001836	release of cytochrome c from mitochondria	7.8125	32.2656	-6.32026	-4.88761	AKT1|BCL2|JUN|MMP9|TP53
GO Biological Processes	GO:0002360	T cell lineage commitment	6.25	56.4051	-6.13927	-4.72834	BCL2|IL6|STAT3|TP53
GO Biological Processes	GO:0043368	positive T cell selection	6.25	43.5125	-5.67139	-4.2996	BCL2|IL6|PTPN2|STAT3
GO Biological Processes	GO:0008637	apoptotic mitochondrial changes	7.8125	15.3522	-4.72423	-3.47031	AKT1|BCL2|JUN|MMP9|TP53
GO Biological Processes	GO:0002363	alpha-beta T cell lineage commitment	4.6875	57.1102	-4.7194	-3.46996	BCL2|IL6|STAT3
GO Biological Processes	GO:0043369	CD4-positive or CD8-positive, alpha-beta T cell lineage commitment	4.6875	54.3906	-4.65327	-3.41298	BCL2|IL6|STAT3
GO Biological Processes	GO:2000378	negative regulation of reactive oxygen species metabolic process	6.25	23.0748	-4.55912	-3.33243	BCL2|IL10|STAT3|TP53
GO Biological Processes	GO:1903579	negative regulation of ATP metabolic process	4.6875	40.793	-4.26748	-3.07712	PARP1|STAT3|TP53
GO Biological Processes	GO:1900543	negative regulation of purine nucleotide metabolic process	4.6875	36.8453	-4.13254	-2.95885	PARP1|STAT3|TP53
GO Biological Processes	GO:0007005	mitochondrion organization	12.5	5.65097	-4.09074	-2.92301	PARP1|AKT1|BCL2|JUN|MMP9|NOS3|STAT3|TP53
GO Biological Processes	GO:0045980	negative regulation of nucleotide metabolic process	4.6875	35.6938	-4.0906	-2.92301	PARP1|STAT3|TP53
GO Biological Processes	GO:0045165	cell fate commitment	9.375	8.33725	-4.08055	-2.91497	BCL2|CASP3|IL6|PPARG|STAT3|TP53
GO Biological Processes	GO:0007423	sensory organ development	12.5	5.49797	-4.00814	-2.85169	BCL2|EDN1|EGFR|JUN|MAPK1|PTPN11|STAT3|VEGFA
GO Biological Processes	GO:0062014	negative regulation of small molecule metabolic process	6.25	13.7202	-3.67791	-2.558	PARP1|AKT1|STAT3|TP53
GO Biological Processes	GO:0090199	regulation of release of cytochrome c from mitochondria	4.6875	23.7959	-3.56115	-2.45686	AKT1|MMP9|TP53
GO Biological Processes	GO:0051205	protein insertion into membrane	4.6875	23.3103	-3.53453	-2.43336	BCL2|EGFR|TP53
GO Biological Processes	GO:2001244	positive regulation of intrinsic apoptotic signaling pathway	4.6875	18.7246	-3.25348	-2.17457	BCL2|PTPN2|TP53
GO Biological Processes	GO:0070059	intrinsic apoptotic signaling pathway in response to endoplasmic reticulum stress	4.6875	18.1302	-3.21237	-2.13772	BCL2|PTPN2|TP53
GO Biological Processes	GO:0090596	sensory organ morphogenesis	7.8125	7.2383	-3.19407	-2.12007	BCL2|EDN1|MAPK1|STAT3|VEGFA
GO Biological Processes	GO:0035264	multicellular organism growth	6.25	10.2211	-3.19269	-2.11963	BCL2|PTPN11|STAT3|TP53
GO Biological Processes	GO:0019748	secondary metabolic process	4.6875	16.5537	-3.09687	-2.03251	AKR1B1|BCL2|TP53
GO Biological Processes	GO:0033077	T cell differentiation in thymus	4.6875	15.8639	-3.04305	-1.98027	BCL2|PTPN2|TP53
GO Biological Processes	GO:0046902	regulation of mitochondrial membrane permeability	4.6875	14.8338	-2.95842	-1.90194	BCL2|STAT3|TP53
GO Biological Processes	GO:2001235	positive regulation of apoptotic signaling pathway	6.25	8.50803	-2.89653	-1.84409	BCL2|MMP9|PTPN2|TP53
GO Biological Processes	GO:0010821	regulation of mitochondrion organization	6.25	8.01546	-2.80141	-1.75633	AKT1|BCL2|MMP9|TP53
GO Biological Processes	GO:0090559	regulation of membrane permeability	4.6875	12.9796	-2.7912	-1.74763	BCL2|STAT3|TP53
GO Biological Processes	GO:0001654	eye development	7.8125	5.27333	-2.58704	-1.55366	BCL2|EGFR|JUN|STAT3|VEGFA
GO Biological Processes	GO:0150063	visual system development	7.8125	5.21554	-2.56645	-1.53455	BCL2|EGFR|JUN|STAT3|VEGFA
GO Biological Processes	GO:0048880	sensory system development	7.8125	5.14506	-2.54108	-1.51271	BCL2|EGFR|JUN|STAT3|VEGFA
GO Biological Processes	GO:0022037	metencephalon development	4.6875	10.0193	-2.47152	-1.44722	BCL2|PTPN11|TP53
GO Biological Processes	GO:0010822	positive regulation of mitochondrion organization	4.6875	9.59835	-2.41915	-1.39716	BCL2|MMP9|TP53
GO Biological Processes	GO:0007006	mitochondrial membrane organization	4.6875	8.5239	-2.27533	-1.25964	BCL2|STAT3|TP53
GO Biological Processes	GO:0072655	establishment of protein localization to mitochondrion	4.6875	8.27683	-2.23994	-1.22567	AKT1|BCL2|TP53
GO Biological Processes	GO:0070585	protein localization to mitochondrion	4.6875	8.04368	-2.20567	-1.19338	AKT1|BCL2|TP53
GO Biological Processes	GO:0048592	eye morphogenesis	4.6875	7.56426	-2.13229	-1.12141	BCL2|STAT3|VEGFA
GO Biological Processes	GO:0034976	response to endoplasmic reticulum stress	6.25	5.19774	-2.13118	-1.12057	BCL2|JUN|PTPN2|TP53
GO Biological Processes	GO:0030902	hindbrain development	4.6875	7.32181	-2.09359	-1.08411	BCL2|PTPN11|TP53
GO Biological Processes	GO:0002244	hematopoietic progenitor cell differentiation	4.6875	6.79883	-2.00608	-0.998555	BCL2|PTPN6|TP53
GO Biological Processes	GO:0001890	placenta development	10.9375	16.9754	-6.73515	-5.2588	AKT1|MAPK14|EGFR|IL10|PPARG|MAPK1|PTGS2
GO Biological Processes	GO:0051100	negative regulation of binding	7.8125	11.1326	-4.05761	-2.89283	AKT1|CDKN1A|HMOX1|IL10|JUN
GO Biological Processes	GO:0001892	embryonic placenta development	6.25	16.7356	-4.01127	-2.85348	AKT1|EGFR|IL10|MAPK1
GO Biological Processes	GO:1900407	regulation of cellular response to oxidative stress	6.25	16.7356	-4.01127	-2.85348	PARP1|AKT1|IL10|TNF
GO Biological Processes	GO:0036473	cell death in response to oxidative stress	6.25	15.8639	-3.92108	-2.77589	PARP1|AKT1|BCL2|IL10
GO Biological Processes	GO:1902882	regulation of response to oxidative stress	6.25	15.0786	-3.83577	-2.69854	PARP1|AKT1|IL10|TNF
GO Biological Processes	GO:0008631	intrinsic apoptotic signaling pathway in response to oxidative stress	4.6875	26.5629	-3.70368	-2.5816	PARP1|AKT1|BCL2
GO Biological Processes	GO:0060711	labyrinthine layer development	4.6875	23.3103	-3.53453	-2.43336	AKT1|IL10|MAPK1
GO Biological Processes	GO:0061180	mammary gland epithelium development	4.6875	16.0874	-3.06072	-1.99699	AKT1|ESR1|MAPK1
GO Biological Processes	GO:1903201	regulation of oxidative stress-induced cell death	4.6875	15.029	-2.97487	-1.91714	PARP1|AKT1|IL10
GO Biological Processes	GO:0043393	regulation of protein binding	6.25	7.14994	-2.6209	-1.58545	AKT1|CDKN1A|IL10|MMP9
GO Biological Processes	GO:0032091	negative regulation of protein binding	4.6875	10.6748	-2.54919	-1.52023	AKT1|CDKN1A|IL10
GO Biological Processes	GO:0030220	platelet formation	6.25	76.1469	-6.69226	-5.22081	CASP3|CASP9|PTPN6|PTPN11
GO Biological Processes	GO:0036344	platelet morphogenesis	6.25	72.5208	-6.60135	-5.13794	CASP3|CASP9|PTPN6|PTPN11
GO Biological Processes	GO:0060324	face development	4.6875	23.7959	-3.56115	-2.45686	MMP2|MAPK1|PTPN11
GO Biological Processes	GO:0000904	cell morphogenesis involved in differentiation	12.5	4.02894	-3.10244	-2.03617	BCL2|CASP3|CASP9|ITGB3|MAPK1|PTPN6|PTPN11|VEGFA
GO Biological Processes	GO:0060322	head development	12.5	3.88504	-3.00051	-1.93995	BCL2|CASP3|EDNRA|EGFR|MMP2|MAPK1|PTPN11|TP53
GO Biological Processes	GO:0061564	axon development	9.375	4.34298	-2.5922	-1.55822	BCL2|CASP3|JUN|MAPK1|PTPN11|VEGFA
GO Biological Processes	GO:0010660	regulation of muscle cell apoptotic process	9.375	23.5506	-6.67417	-5.20595	ALOX12|EDN1|HMOX1|IFNG|PPARG|TP53
GO Biological Processes	GO:0010657	muscle cell apoptotic process	9.375	22.6179	-6.56966	-5.10942	ALOX12|EDN1|HMOX1|IFNG|PPARG|TP53
GO Biological Processes	GO:0010870	positive regulation of receptor biosynthetic process	4.6875	87.8618	-5.31423	-3.98071	EDN1|IFNG|NR1H3
GO Biological Processes	GO:0090312	positive regulation of protein deacetylation	4.6875	54.3906	-4.65327	-3.41298	IFNG|TP53|VEGFA
GO Biological Processes	GO:0034390	smooth muscle cell apoptotic process	4.6875	31.7279	-3.93564	-2.78929	EDN1|IFNG|PPARG
GO Biological Processes	GO:0034391	regulation of smooth muscle cell apoptotic process	4.6875	31.7279	-3.93564	-2.78929	EDN1|IFNG|PPARG
GO Biological Processes	GO:0010661	positive regulation of muscle cell apoptotic process	4.6875	29.2873	-3.83088	-2.6959	IFNG|PPARG|TP53
GO Biological Processes	GO:0090311	regulation of protein deacetylation	4.6875	25.3823	-3.64468	-2.52873	IFNG|TP53|VEGFA
GO Biological Processes	GO:0006476	protein deacetylation	4.6875	11.8979	-2.68305	-1.64371	IFNG|TP53|VEGFA
GO Biological Processes	GO:0035601	protein deacylation	4.6875	10.7755	-2.56073	-1.5303	IFNG|TP53|VEGFA
GO Biological Processes	GO:0098732	macromolecule deacylation	4.6875	10.6748	-2.54919	-1.52023	IFNG|TP53|VEGFA
GO Biological Processes	GO:0032680	regulation of tumor necrosis factor production	10.9375	15.7701	-6.51769	-5.06061	GSTP1|IFNG|IL4|IL10|PTPN6|PTPN11|SYK
GO Biological Processes	GO:1903555	regulation of tumor necrosis factor superfamily cytokine production	10.9375	15.495	-6.46591	-5.0166	GSTP1|IFNG|IL4|IL10|PTPN6|PTPN11|SYK
GO Biological Processes	GO:0032640	tumor necrosis factor production	10.9375	15.4054	-6.44886	-5.0011	GSTP1|IFNG|IL4|IL10|PTPN6|PTPN11|SYK
GO Biological Processes	GO:0071706	tumor necrosis factor superfamily cytokine production	10.9375	14.9727	-6.36517	-4.92352	GSTP1|IFNG|IL4|IL10|PTPN6|PTPN11|SYK
GO Biological Processes	GO:0045348	positive regulation of MHC class II biosynthetic process	4.6875	114.22	-5.68897	-4.31394	IFNG|IL4|IL10
GO Biological Processes	GO:0042533	tumor necrosis factor biosynthetic process	6.25	43.5125	-5.67139	-4.2996	IFNG|IL4|IL10|SYK
GO Biological Processes	GO:0042534	regulation of tumor necrosis factor biosynthetic process	6.25	43.5125	-5.67139	-4.2996	IFNG|IL4|IL10|SYK
GO Biological Processes	GO:0045346	regulation of MHC class II biosynthetic process	4.6875	76.1469	-5.11422	-3.80759	IFNG|IL4|IL10
GO Biological Processes	GO:0045342	MHC class II biosynthetic process	4.6875	71.3877	-5.02486	-3.73407	IFNG|IL4|IL10
GO Biological Processes	GO:0051767	nitric-oxide synthase biosynthetic process	4.6875	57.1102	-4.7194	-3.46996	EDN1|GSTP1|IFNG
GO Biological Processes	GO:0051769	regulation of nitric-oxide synthase biosynthetic process	4.6875	57.1102	-4.7194	-3.46996	EDN1|GSTP1|IFNG
GO Biological Processes	GO:0032720	negative regulation of tumor necrosis factor production	6.25	19.7784	-4.29489	-3.10026	GSTP1|IL4|IL10|PTPN6
GO Biological Processes	GO:1903556	negative regulation of tumor necrosis factor superfamily cytokine production	6.25	19.2777	-4.25116	-3.06292	GSTP1|IL4|IL10|PTPN6
GO Biological Processes	GO:0043457	regulation of cellular respiration	4.6875	36.8453	-4.13254	-2.95885	IFNG|IL4|NOS2
GO Biological Processes	GO:0032652	regulation of interleukin-1 production	4.6875	10.4789	-2.52645	-1.49924	GSTP1|IFNG|IL10
GO Biological Processes	GO:0010508	positive regulation of autophagy	4.6875	9.67969	-2.42943	-1.40658	HMOX1|IFNG|IL4
GO Biological Processes	GO:0032612	interleukin-1 production	4.6875	9.51836	-2.40896	-1.38755	GSTP1|IFNG|IL10
GO Biological Processes	GO:0031295	T cell costimulation	7.8125	33.9941	-6.43512	-4.98889	AKT1|CD40LG|DPP4|PTPN6|PTPN11
GO Biological Processes	GO:0031294	lymphocyte costimulation	7.8125	33.3978	-6.39612	-4.95339	AKT1|CD40LG|DPP4|PTPN6|PTPN11
GO Biological Processes	GO:0097755	positive regulation of blood vessel diameter	7.8125	32.2656	-6.32026	-4.88761	ADORA1|ALOX12|EGFR|HMOX1|NOS3
GO Biological Processes	GO:0045776	negative regulation of blood pressure	4.6875	24.3022	-3.58837	-2.47987	ADORA1|NOS2|NOS3
GO Biological Processes	GO:0000186	activation of MAPKK activity	4.6875	21.9654	-3.45796	-2.36331	ADORA1|EGFR|MAPK1
GO Biological Processes	GO:0043266	regulation of potassium ion transport	4.6875	10.3837	-2.51525	-1.48892	ADORA1|HTR2A|NOS3
GO Biological Processes	GO:0001701	in utero embryonic development	14.0625	8.90028	-6.14553	-4.73059	AKT1|EDN1|EDNRA|EGFR|IL10|NOS3|MAPK1|TP53|VEGFA
GO Biological Processes	GO:0007263	nitric oxide mediated signal transduction	6.25	52.5151	-6.00958	-4.6098	EGFR|NOS2|NOS3|VEGFA
GO Biological Processes	GO:0043009	chordate embryonic development	15.625	5.89372	-5.17568	-3.86179	AKT1|CASP3|EDN1|EDNRA|EGFR|IL10|NOS3|MAPK1|TP53|VEGFA
GO Biological Processes	GO:0030324	lung development	9.375	13.0538	-5.17486	-3.86154	ARG1|EGFR|NOS3|MAPK1|TNF|VEGFA
GO Biological Processes	GO:0030323	respiratory tube development	9.375	12.762	-5.11866	-3.80927	ARG1|EGFR|NOS3|MAPK1|TNF|VEGFA
GO Biological Processes	GO:0009792	embryo development ending in birth or egg hatching	15.625	5.73395	-5.07146	-3.7731	AKT1|CASP3|EDN1|EDNRA|EGFR|IL10|NOS3|MAPK1|TP53|VEGFA
GO Biological Processes	GO:0060541	respiratory system development	9.375	11.3652	-4.83203	-3.56215	ARG1|EGFR|NOS3|MAPK1|TNF|VEGFA
GO Biological Processes	GO:0048568	embryonic organ development	12.5	6.84466	-4.67754	-3.43293	AKT1|EDN1|EGFR|IL10|MAPK1|TNF|TP53|VEGFA
GO Biological Processes	GO:0035924	cellular response to vascular endothelial growth factor stimulus	7.8125	27.9952	-6.00963	-4.6098	AKT1|MAPK14|RELA|VEGFA|XDH
GO Biological Processes	GO:0030857	negative regulation of epithelial cell differentiation	6.25	31.0804	-5.07628	-3.77528	IFNG|MMP9|VEGFA|XDH
GO Biological Processes	GO:0030856	regulation of epithelial cell differentiation	7.8125	11.8979	-4.19416	-3.01388	IFNG|MMP9|TNF|VEGFA|XDH
GO Biological Processes	GO:0045601	regulation of endothelial cell differentiation	4.6875	24.3022	-3.58837	-2.47987	TNF|VEGFA|XDH
GO Biological Processes	GO:0038066	p38MAPK cascade	4.6875	21.551	-3.43346	-2.34188	MAPK14|VEGFA|XDH
GO Biological Processes	GO:0048010	vascular endothelial growth factor receptor signaling pathway	4.6875	11.8979	-2.68305	-1.64371	MAPK14|ITGB3|VEGFA
GO Biological Processes	GO:0090287	regulation of cellular response to growth factor stimulus	6.25	5.14506	-2.11592	-1.10588	ITGB3|TP53|VEGFA|XDH
GO Biological Processes	GO:0002676	regulation of chronic inflammatory response	4.6875	126.911	-5.84306	-4.45683	CYP19A1|IL10|TNF
GO Biological Processes	GO:1903531	negative regulation of secretion by cell	10.9375	12.0595	-5.73547	-4.35589	ADORA1|EDN1|HMOX1|IL10|PTPN11|TNF|NR1H3
GO Biological Processes	GO:0051048	negative regulation of secretion	10.9375	10.79	-5.41606	-4.07298	ADORA1|EDN1|HMOX1|IL10|PTPN11|TNF|NR1H3
GO Biological Processes	GO:0002739	regulation of cytokine secretion involved in immune response	4.6875	71.3877	-5.02486	-3.73407	MAPK14|IL10|TNF
GO Biological Processes	GO:0002544	chronic inflammatory response	4.6875	63.4557	-4.86299	-3.59208	CYP19A1|IL10|TNF
GO Biological Processes	GO:0002374	cytokine secretion involved in immune response	4.6875	57.1102	-4.7194	-3.46996	MAPK14|IL10|TNF
GO Biological Processes	GO:0032715	negative regulation of interleukin-6 production	4.6875	18.4226	-3.23275	-2.15614	IL10|PTPN6|TNF
GO Biological Processes	GO:0034113	heterotypic cell-cell adhesion	4.6875	18.1302	-3.21237	-2.13772	IL10|ITGB3|TNF
GO Biological Processes	GO:0050709	negative regulation of protein secretion	6.25	10.0193	-3.16026	-2.08982	IL10|PTPN11|TNF|NR1H3
GO Biological Processes	GO:0002792	negative regulation of peptide secretion	6.25	9.63884	-3.09745	-2.03251	IL10|PTPN11|TNF|NR1H3
GO Biological Processes	GO:0051224	negative regulation of protein transport	6.25	7.42896	-2.68111	-1.64207	IL10|PTPN11|TNF|NR1H3
GO Biological Processes	GO:1904950	negative regulation of establishment of protein localization	6.25	7.28678	-2.65068	-1.61314	IL10|PTPN11|TNF|NR1H3
GO Biological Processes	GO:0032649	regulation of interferon-gamma production	4.6875	11.422	-2.63255	-1.5965	IL2|IL10|TNF
GO Biological Processes	GO:0032609	interferon-gamma production	4.6875	10.108	-2.4823	-1.45713	IL2|IL10|TNF
GO Biological Processes	GO:0051092	positive regulation of NF-kappaB transcription factor activity	9.375	14.9308	-5.51092	-4.15807	CD40LG|ICAM1|IL6|RELA|STAT3|TNF
GO Biological Processes	GO:1904996	positive regulation of leukocyte adhesion to vascular endothelial cell	4.6875	54.3906	-4.65327	-3.41298	ICAM1|RELA|TNF
GO Biological Processes	GO:1904994	regulation of leukocyte adhesion to vascular endothelial cell	4.6875	34.6122	-4.05002	-2.88804	ICAM1|RELA|TNF
GO Biological Processes	GO:0070555	response to interleukin-1	7.8125	9.15227	-3.65999	-2.54045	CD38|EDN1|ICAM1|IL6|RELA
GO Biological Processes	GO:0061756	leukocyte adhesion to vascular endothelial cell	4.6875	23.3103	-3.53453	-2.43336	ICAM1|RELA|TNF
GO Biological Processes	GO:0002437	inflammatory response to antigenic stimulus	4.6875	17.8469	-3.19233	-2.11963	ICAM1|IL10|TNF
GO Biological Processes	GO:0045123	cellular extravasation	4.6875	16.7971	-3.11536	-2.04845	ICAM1|PIK3CG|TNF
GO Biological Processes	GO:0071347	cellular response to interleukin-1	6.25	8.46076	-2.88762	-1.8358	EDN1|ICAM1|IL6|RELA
GO Biological Processes	GO:0051899	membrane depolarization	7.8125	20.9195	-5.38032	-4.03965	PARP1|ALOX12|BCL2|EDN1|JUN
GO Biological Processes	GO:0051900	regulation of mitochondrial depolarization	4.6875	51.9183	-4.59042	-3.35581	PARP1|ALOX12|BCL2
GO Biological Processes	GO:0051882	mitochondrial depolarization	4.6875	47.5918	-4.47336	-3.25807	PARP1|ALOX12|BCL2
GO Biological Processes	GO:0051881	regulation of mitochondrial membrane potential	6.25	20.5802	-4.36278	-3.15948	PARP1|AKT1|ALOX12|BCL2
GO Biological Processes	GO:0042391	regulation of membrane potential	10.9375	6.01612	-3.79807	-2.66472	ADORA1|PARP1|AKT1|ALOX12|BCL2|EDN1|JUN
GO Biological Processes	GO:0003254	regulation of membrane depolarization	4.6875	23.3103	-3.53453	-2.43336	PARP1|ALOX12|BCL2
GO Biological Processes	GO:0014909	smooth muscle cell migration	7.8125	20.6921	-5.35693	-4.01925	BCL2|GSTP1|ITGB3|MDM2|NOX4
GO Biological Processes	GO:0014812	muscle cell migration	7.8125	18.1302	-5.07527	-3.77528	BCL2|GSTP1|ITGB3|MDM2|NOX4
GO Biological Processes	GO:0014910	regulation of smooth muscle cell migration	6.25	17.9169	-4.12672	-2.95426	BCL2|GSTP1|MDM2|NOX4
GO Biological Processes	GO:0010039	response to iron ion	4.6875	34.6122	-4.05002	-2.88804	BCL2|HMOX1|MDM2
GO Biological Processes	GO:0014911	positive regulation of smooth muscle cell migration	4.6875	23.7959	-3.56115	-2.45686	BCL2|MDM2|NOX4
GO Biological Processes	GO:0007589	body fluid secretion	7.8125	19.6255	-5.24387	-3.91912	ADORA1|EDN1|VEGFA|XDH|NR1H3
GO Biological Processes	GO:0032370	positive regulation of lipid transport	4.6875	18.1302	-3.21237	-2.13772	CYP19A1|EDN1|NR1H3
GO Biological Processes	GO:1905954	positive regulation of lipid localization	4.6875	13.4377	-2.83449	-1.78819	CYP19A1|EDN1|NR1H3
GO Biological Processes	GO:0032369	negative regulation of lipid transport	6.25	32.4029	-5.14934	-3.83771	AKT1|ITGB3|PTPN11|NR1H3
GO Biological Processes	GO:0006641	triglyceride metabolic process	4.6875	10.9827	-2.58417	-1.55168	PIK3CG|PTPN11|NR1H3
GO Biological Processes	GO:0006638	neutral lipid metabolic process	4.6875	8.85429	-2.32122	-1.30383	PIK3CG|PTPN11|NR1H3
GO Biological Processes	GO:0006639	acylglycerol metabolic process	4.6875	8.85429	-2.32122	-1.30383	PIK3CG|PTPN11|NR1H3
GO Biological Processes	GO:0007229	integrin-mediated signaling pathway	7.8125	17.7913	-5.03525	-3.74339	CD40LG|ITGA2B|ITGB3|PTPN11|SYK
GO Biological Processes	GO:0048260	positive regulation of receptor-mediated endocytosis	6.25	29.2873	-4.9724	-3.68587	IL4|INSR|SYK|VEGFA
GO Biological Processes	GO:0048259	regulation of receptor-mediated endocytosis	7.8125	17.1502	-4.95756	-3.6742	IL4|INSR|ITGB3|SYK|VEGFA
GO Biological Processes	GO:0002090	regulation of receptor internalization	6.25	26.2575	-4.78241	-3.51961	INSR|ITGB3|SYK|VEGFA
GO Biological Processes	GO:0046777	protein autophosphorylation	9.375	9.72088	-4.45014	-3.2371	AKT1|EGFR|INSR|JUN|SYK|VEGFA
GO Biological Processes	GO:0002092	positive regulation of receptor internalization	4.6875	43.9309	-4.36622	-3.16161	INSR|SYK|VEGFA
GO Biological Processes	GO:0038083	peptidyl-tyrosine autophosphorylation	4.6875	31.7279	-3.93564	-2.78929	EGFR|INSR|VEGFA
GO Biological Processes	GO:0015696	ammonium transport	6.25	14.1013	-3.72361	-2.59972	EDN1|HTR2A|ITGB3|SYK
GO Biological Processes	GO:0031623	receptor internalization	6.25	13.3591	-3.6335	-2.51827	INSR|ITGB3|SYK|VEGFA
GO Biological Processes	GO:0002576	platelet degranulation	6.25	11.8979	-3.44165	-2.34871	ITGA2B|ITGB3|SYK|VEGFA
GO Biological Processes	GO:0106106	cold-induced thermogenesis	6.25	10.576	-3.24835	-2.1701	IL4|SYK|VEGFA|NR1H3
GO Biological Processes	GO:0120161	regulation of cold-induced thermogenesis	6.25	10.576	-3.24835	-2.1701	IL4|SYK|VEGFA|NR1H3
GO Biological Processes	GO:1990845	adaptive thermogenesis	6.25	9.8254	-3.12852	-2.06033	IL4|SYK|VEGFA|NR1H3
GO Biological Processes	GO:0015844	monoamine transport	4.6875	12.9796	-2.7912	-1.74763	HTR2A|ITGB3|SYK
GO Biological Processes	GO:0006898	receptor-mediated endocytosis	7.8125	5.82163	-2.77355	-1.73089	IL4|INSR|ITGB3|SYK|VEGFA
GO Biological Processes	GO:0120162	positive regulation of cold-induced thermogenesis	4.6875	11.7753	-2.67022	-1.63237	IL4|SYK|VEGFA
GO Biological Processes	GO:0006836	neurotransmitter transport	6.25	5.57853	-2.23778	-1.2238	EDN1|HTR2A|ITGB3|SYK
GO Biological Processes	GO:1903034	regulation of response to wounding	9.375	12.2818	-5.02351	-3.73325	ALOX12|CDKN1A|EDN1|IL10|NOS3|SYK
GO Biological Processes	GO:0061045	negative regulation of wound healing	6.25	20.5802	-4.36278	-3.15948	ALOX12|CDKN1A|EDN1|NOS3
GO Biological Processes	GO:0030193	regulation of blood coagulation	6.25	19.7784	-4.29489	-3.10026	ALOX12|EDN1|NOS3|SYK
GO Biological Processes	GO:0061041	regulation of wound healing	7.8125	12.3615	-4.27299	-3.08039	ALOX12|CDKN1A|EDN1|NOS3|SYK
GO Biological Processes	GO:1900046	regulation of hemostasis	6.25	19.5248	-4.27288	-3.08039	ALOX12|EDN1|NOS3|SYK
GO Biological Processes	GO:0048873	homeostasis of number of cells within a tissue	4.6875	39.3863	-4.22087	-3.03768	BCL2|NOS3|PTPN11
GO Biological Processes	GO:0050818	regulation of coagulation	6.25	18.5724	-4.18773	-3.00787	ALOX12|EDN1|NOS3|SYK
GO Biological Processes	GO:0010543	regulation of platelet activation	4.6875	35.6938	-4.0906	-2.92301	ALOX12|NOS3|SYK
GO Biological Processes	GO:0051385	response to mineralocorticoid	4.6875	35.6938	-4.0906	-2.92301	PARP1|CDKN1A|EDN1
GO Biological Processes	GO:1903035	negative regulation of response to wounding	6.25	17.1117	-4.04883	-2.88804	ALOX12|CDKN1A|EDN1|NOS3
GO Biological Processes	GO:0043500	muscle adaptation	6.25	12.7978	-3.56221	-2.45686	PARP1|EDN1|HMOX1|NOS3
GO Biological Processes	GO:0030195	negative regulation of blood coagulation	4.6875	23.3103	-3.53453	-2.43336	ALOX12|EDN1|NOS3
GO Biological Processes	GO:1900047	negative regulation of hemostasis	4.6875	22.8441	-3.50847	-2.4104	ALOX12|EDN1|NOS3
GO Biological Processes	GO:0050819	negative regulation of coagulation	4.6875	21.551	-3.43346	-2.34188	ALOX12|EDN1|NOS3
GO Biological Processes	GO:0050886	endocrine process	4.6875	13.5977	-2.84929	-1.80023	EDN1|NOS3|PTPN11
GO Biological Processes	GO:0043502	regulation of muscle adaptation	4.6875	10.9827	-2.58417	-1.55168	PARP1|EDN1|NOS3
GO Biological Processes	GO:0002764	immune response-regulating signaling pathway	15.625	5.59081	-4.976	-3.68895	BCL2|CD38|ESR1|JUN|MAPK1|PTPN2|PTPN6|RELA|SYK|NR1H3
GO Biological Processes	GO:0050851	antigen receptor-mediated signaling pathway	10.9375	8.32856	-4.68534	-3.44026	BCL2|CD38|MAPK1|PTPN2|PTPN6|RELA|SYK
GO Biological Processes	GO:0050853	B cell receptor signaling pathway	7.8125	14.4218	-4.59329	-3.35585	BCL2|CD38|MAPK1|PTPN6|SYK
GO Biological Processes	GO:0002757	immune response-activating signal transduction	14.0625	5.29615	-4.33307	-3.13239	BCL2|CD38|ESR1|MAPK1|PTPN2|PTPN6|RELA|SYK|NR1H3
GO Biological Processes	GO:0002768	immune response-regulating cell surface receptor signaling pathway	12.5	5.98404	-4.26429	-3.07435	BCL2|CD38|JUN|MAPK1|PTPN2|PTPN6|RELA|SYK
GO Biological Processes	GO:0002253	activation of immune response	14.0625	4.68756	-3.92806	-2.7821	BCL2|CD38|ESR1|MAPK1|PTPN2|PTPN6|RELA|SYK|NR1H3
GO Biological Processes	GO:0050856	regulation of T cell receptor signaling pathway	4.6875	29.2873	-3.83088	-2.6959	PTPN2|PTPN6|RELA
GO Biological Processes	GO:0032570	response to progesterone	4.6875	25.3823	-3.64468	-2.52873	CD38|RELA|NR1H3
GO Biological Processes	GO:0002429	immune response-activating cell surface receptor signaling pathway	10.9375	5.59903	-3.60758	-2.4952	BCL2|CD38|MAPK1|PTPN2|PTPN6|RELA|SYK
GO Biological Processes	GO:0050854	regulation of antigen receptor-mediated signaling pathway	4.6875	17.5724	-3.17262	-2.10121	PTPN2|PTPN6|RELA
GO Biological Processes	GO:0050852	T cell receptor signaling pathway	6.25	7.53929	-2.70437	-1.66383	MAPK1|PTPN2|PTPN6|RELA
GO Biological Processes	GO:0045089	positive regulation of innate immune response	7.8125	4.98343	-2.48182	-1.45694	ESR1|MMP12|RELA|SYK|NR1H3
GO Biological Processes	GO:0002758	innate immune response-activating signal transduction	6.25	5.05959	-2.09088	-1.08168	ESR1|RELA|SYK|NR1H3
GO Biological Processes	GO:0010224	response to UV-B	4.6875	67.1884	-4.94135	-3.66062	BCL2|CDKN1A|RELA
GO Biological Processes	GO:0001655	urogenital system development	10.9375	8.07618	-4.59982	-3.36191	AKR1B1|BCL2|CASP9|CYP19A1|ESR1|MMP9|VEGFA
GO Biological Processes	GO:0021700	developmental maturation	9.375	8.12956	-4.02041	-2.86121	AKR1B1|BCL2|CDKN1A|MMP2|PPARG|VEGFA
GO Biological Processes	GO:0048469	cell maturation	7.8125	10.8781	-4.01031	-2.85347	AKR1B1|BCL2|CDKN1A|PPARG|VEGFA
GO Biological Processes	GO:0007160	cell-matrix adhesion	7.8125	8.31298	-3.46751	-2.37185	BCL2|ITGA2B|ITGB3|MMP12|VEGFA
GO Biological Processes	GO:0001822	kidney development	7.8125	6.72676	-3.05116	-1.98775	AKR1B1|BCL2|CASP9|MMP9|VEGFA
GO Biological Processes	GO:0071695	anatomical structure maturation	6.25	9.2862	-3.03719	-1.97473	AKR1B1|BCL2|CDKN1A|MMP2
GO Biological Processes	GO:0072001	renal system development	7.8125	6.51942	-2.99053	-1.93123	AKR1B1|BCL2|CASP9|MMP9|VEGFA
GO Biological Processes	GO:0031589	cell-substrate adhesion	7.8125	5.39284	-2.62902	-1.59327	BCL2|ITGA2B|ITGB3|MMP12|VEGFA
GO Biological Processes	GO:0001952	regulation of cell-matrix adhesion	4.6875	9.2862	-2.37894	-1.35786	BCL2|MMP12|VEGFA
GO Biological Processes	GO:0003015	heart process	10.9375	9.0651	-4.92236	-3.64215	ADORA1|EDN1|IL2|MDM2|NOS3|PIK3CG|NOX4
GO Biological Processes	GO:0045932	negative regulation of muscle contraction	4.6875	40.793	-4.26748	-3.07712	ADORA1|PIK3CG|PTGS2
GO Biological Processes	GO:0008016	regulation of heart contraction	9.375	8.99373	-4.26225	-3.07274	ADORA1|EDN1|IL2|MDM2|NOS3|PIK3CG
GO Biological Processes	GO:0090257	regulation of muscle system process	9.375	8.88874	-4.23401	-3.04619	ADORA1|PARP1|EDN1|NOS3|PIK3CG|PTGS2
GO Biological Processes	GO:0045822	negative regulation of heart contraction	4.6875	39.3863	-4.22087	-3.03768	ADORA1|IL2|PIK3CG
GO Biological Processes	GO:0060047	heart contraction	9.375	8.04368	-3.99515	-2.83909	ADORA1|EDN1|IL2|MDM2|NOS3|PIK3CG
GO Biological Processes	GO:0051930	regulation of sensory perception of pain	4.6875	30.058	-3.86483	-2.72634	ADORA1|EDN1|IL10
GO Biological Processes	GO:1903523	negative regulation of blood circulation	4.6875	30.058	-3.86483	-2.72634	ADORA1|IL2|PIK3CG
GO Biological Processes	GO:0051931	regulation of sensory perception	4.6875	29.2873	-3.83088	-2.6959	ADORA1|EDN1|IL10
GO Biological Processes	GO:0003014	renal system process	6.25	12.3816	-3.50746	-2.40974	ADORA1|AKR1B1|BCL2|EDN1
GO Biological Processes	GO:0010656	negative regulation of muscle cell apoptotic process	4.6875	19.6932	-3.31788	-2.23534	ALOX12|EDN1|HMOX1
GO Biological Processes	GO:0031644	regulation of neurological system process	6.25	10.6499	-3.25974	-2.17984	ADORA1|EDN1|IL10|NOS3
GO Biological Processes	GO:0046888	negative regulation of hormone secretion	4.6875	17.8469	-3.19233	-2.11963	ADORA1|EDN1|PTPN11
GO Biological Processes	GO:0007588	excretion	4.6875	17.5724	-3.17262	-2.10121	ADORA1|EDN1|HMOX1
GO Biological Processes	GO:0006940	regulation of smooth muscle contraction	4.6875	17.0478	-3.13415	-2.06499	ADORA1|EDN1|PTGS2
GO Biological Processes	GO:0006937	regulation of muscle contraction	6.25	8.85429	-2.96049	-1.90307	ADORA1|EDN1|PIK3CG|PTGS2
GO Biological Processes	GO:0003073	regulation of systemic arterial blood pressure	4.6875	12.0232	-2.69603	-1.65579	ADORA1|EDN1|NOS3
GO Biological Processes	GO:0043270	positive regulation of ion transport	6.25	5.49797	-2.21575	-1.20263	ADORA1|AKT1|EDN1|IFNG
GO Biological Processes	GO:0051701	interaction with host	9.375	11.1981	-4.7956	-3.53029	DPP4|EGFR|HTR2A|ICAM1|INSR|ITGB3
GO Biological Processes	GO:0046718	viral entry into host cell	7.8125	15.7328	-4.77567	-3.51438	DPP4|EGFR|HTR2A|ICAM1|ITGB3
GO Biological Processes	GO:0019058	viral life cycle	10.9375	8.07618	-4.59982	-3.36191	BCL2|DPP4|EGFR|HTR2A|ICAM1|ITGB3|TNF
GO Biological Processes	GO:0030260	entry into host cell	7.8125	14.2065	-4.56188	-3.33381	DPP4|EGFR|HTR2A|ICAM1|ITGB3
GO Biological Processes	GO:0044409	entry into host	7.8125	14.2065	-4.56188	-3.33381	DPP4|EGFR|HTR2A|ICAM1|ITGB3
GO Biological Processes	GO:0051806	entry into cell of other organism involved in symbiotic interaction	7.8125	14.2065	-4.56188	-3.33381	DPP4|EGFR|HTR2A|ICAM1|ITGB3
GO Biological Processes	GO:0051828	entry into other organism involved in symbiotic interaction	7.8125	14.1013	-4.54637	-3.32153	DPP4|EGFR|HTR2A|ICAM1|ITGB3
GO Biological Processes	GO:0071560	cellular response to transforming growth factor beta stimulus	9.375	9.24861	-4.32962	-3.12937	PARP1|ARG1|EDN1|JUN|TP53|NOX4
GO Biological Processes	GO:0071559	response to transforming growth factor beta	9.375	9.02927	-4.27175	-3.07969	PARP1|ARG1|EDN1|JUN|TP53|NOX4
GO Biological Processes	GO:0048678	response to axon injury	4.6875	14.2775	-2.91041	-1.85704	ARG1|BCL2|JUN
GO Biological Processes	GO:0043903	regulation of symbiosis, encompassing mutualism through parasitism	6.25	6.76861	-2.53519	-1.5074	ARG1|BCL2|JUN|TNF
GO Biological Processes	GO:0006275	regulation of DNA replication	4.6875	10.4789	-2.52645	-1.49924	EGFR|JUN|TP53
GO Biological Processes	GO:0051817	modification of morphology or physiology of other organism involved in symbiotic interaction	4.6875	9.76242	-2.4398	-1.41666	ARG1|INSR|JUN
GO Biological Processes	GO:0051592	response to calcium ion	4.6875	7.82331	-2.17244	-1.161	EDN1|EGFR|JUN
GO Biological Processes	GO:0001501	skeletal system development	12.5	5.7578	-4.14732	-2.97035	MAPK14|EDN1|MMP2|MMP9|PTPN6|PTPN11|RELA|TP53
GO Biological Processes	GO:0007369	gastrulation	7.8125	10.1259	-3.86432	-2.72634	IL10|ITGB3|MMP2|MMP9|TP53
GO Biological Processes	GO:0048598	embryonic morphogenesis	12.5	5.07646	-3.77036	-2.63985	CASP3|EDN1|IL10|ITGB3|MMP2|MMP9|MAPK1|TP53
GO Biological Processes	GO:0007566	embryo implantation	4.6875	20.7673	-3.3859	-2.29668	MMP2|MMP9|PTGS2
GO Biological Processes	GO:0048013	ephrin receptor signaling pathway	4.6875	13.2814	-2.81988	-1.77419	MMP2|MMP9|PTPN11
GO Biological Processes	GO:0001704	formation of primary germ layer	4.6875	9.0651	-2.34971	-1.33059	ITGB3|MMP2|MMP9
GO Biological Processes	GO:2001023	regulation of response to drug	6.25	15.3832	-3.86934	-2.7291	ARG1|HTR2A|IL10|PTPN11
GO Biological Processes	GO:0051952	regulation of amine transport	4.6875	12.2818	-2.72243	-1.68099	ADORA1|ARG1|HTR2A
GO Biological Processes	GO:0015893	drug transport	6.25	7.25208	-2.64318	-1.60623	ARG1|EDN1|HTR2A|PTPN11
GO Biological Processes	GO:0015837	amine transport	4.6875	11.422	-2.63255	-1.5965	ADORA1|ARG1|HTR2A
GO Biological Processes	GO:0048806	genitalia development	4.6875	24.3022	-3.58837	-2.47987	CYP19A1|ESR1|PTPN11
GO Biological Processes	GO:0022900	electron transport chain	6.25	8.18784	-2.83528	-1.78819	AKR1B1|CYP19A1|XDH|NOX4
GO Biological Processes	GO:0034754	cellular hormone metabolic process	4.6875	8.78618	-2.31189	-1.29478	AKR1B1|CYP19A1|ESR1
GO Biological Processes	GO:0043303	mast cell degranulation	4.6875	23.7959	-3.56115	-2.45686	HMOX1|PIK3CG|SYK
GO Biological Processes	GO:0002279	mast cell activation involved in immune response	4.6875	23.3103	-3.53453	-2.43336	HMOX1|PIK3CG|SYK
GO Biological Processes	GO:0002448	mast cell mediated immunity	4.6875	22.8441	-3.50847	-2.4104	HMOX1|PIK3CG|SYK
GO Biological Processes	GO:0002704	negative regulation of leukocyte mediated immunity	4.6875	22.8441	-3.50847	-2.4104	ARG1|HMOX1|PTPN6
GO Biological Processes	GO:0002886	regulation of myeloid leukocyte mediated immunity	4.6875	20.3965	-3.3628	-2.27593	ARG1|HMOX1|SYK
GO Biological Processes	GO:0045576	mast cell activation	4.6875	18.4226	-3.23275	-2.15614	HMOX1|PIK3CG|SYK
GO Biological Processes	GO:0032418	lysosome localization	4.6875	15.2294	-2.99155	-1.93193	HMOX1|PIK3CG|SYK
GO Biological Processes	GO:0017157	regulation of exocytosis	6.25	6.86008	-2.55613	-1.52629	HMOX1|HTR2A|IFNG|SYK
GO Biological Processes	GO:1903305	regulation of regulated secretory pathway	4.6875	7.05064	-2.04893	-1.04057	HMOX1|HTR2A|SYK

## Sheet: CC
Category	GO	Description	%InGO	Enrichment	LogP	Log(q-value)	Hits
GO Cellular Components	GO:0045121	membrane raft	18.75	13.9719	-10.3091	-7.30771	CASP3|DPP4|EGFR|HMOX1|HTR2A|ICAM1|INSR|NOS3|MAPK1|PTGS2|SLC2A4|TNF
GO Cellular Components	GO:0098857	membrane microdomain	18.75	13.9293	-10.2938	-7.30771	CASP3|DPP4|EGFR|HMOX1|HTR2A|ICAM1|INSR|NOS3|MAPK1|PTGS2|SLC2A4|TNF
GO Cellular Components	GO:0098589	membrane region	18.75	13.3983	-10.0991	-7.28906	CASP3|DPP4|EGFR|HMOX1|HTR2A|ICAM1|INSR|NOS3|MAPK1|PTGS2|SLC2A4|TNF
GO Cellular Components	GO:0005901	caveola	9.375	27.523	-7.07974	-4.39467	HMOX1|HTR2A|INSR|NOS3|MAPK1|PTGS2
GO Cellular Components	GO:0044853	plasma membrane raft	9.375	20.3965	-6.30347	-3.71531	HMOX1|HTR2A|INSR|NOS3|MAPK1|PTGS2
GO Cellular Components	GO:0043025	neuronal cell body	9.375	4.47923	-2.65898	-0.834247	ADORA1|ARG1|CASP3|HTR2A|INSR|MAPK1
GO Cellular Components	GO:0044297	cell body	9.375	3.96598	-2.39853	-0.616552	ADORA1|ARG1|CASP3|HTR2A|INSR|MAPK1
GO Cellular Components	GO:0005770	late endosome	6.25	5.66148	-2.26019	-0.517131	EGFR|INSR|MAPK1|SLC2A4
GO Cellular Components	GO:0090575	RNA polymerase II transcription factor complex	9.375	14.1013	-5.36753	-2.90272	JUN|PPARG|STAT3|TP53|NR1I2|NR1H3
GO Cellular Components	GO:0005667	transcription factor complex	12.5	8.46076	-5.34475	-2.90272	PARP1|JUN|PPARG|RELA|STAT3|TP53|NR1I2|NR1H3
GO Cellular Components	GO:0044798	nuclear transcription factor complex	9.375	11.3652	-4.83203	-2.49914	JUN|PPARG|STAT3|TP53|NR1I2|NR1H3
GO Cellular Components	GO:0043235	receptor complex	14.0625	6.57699	-5.07335	-2.68931	EGFR|IL6|INSR|ITGA2B|ITGB3|NR3C2|PTPN6|SYK|NR1H3
GO Cellular Components	GO:0098797	plasma membrane protein complex	14.0625	4.95891	-4.11359	-1.89254	CASP3|EGFR|IL6|INSR|ITGA2B|ITGB3|PTPN6|SYK|NOX4
GO Cellular Components	GO:0098802	plasma membrane receptor complex	9.375	7.34536	-3.78036	-1.74851	IL6|INSR|ITGA2B|ITGB3|PTPN6|SYK
GO Cellular Components	GO:0031983	vesicle lumen	10.9375	7.86177	-4.52529	-2.23816	ARG1|MAPK14|EGFR|GSTP1|MAPK1|PTPN6|VEGFA
GO Cellular Components	GO:0034774	secretory granule lumen	9.375	7.11653	-3.70608	-1.6977	ARG1|MAPK14|GSTP1|MAPK1|PTPN6|VEGFA
GO Cellular Components	GO:0060205	cytoplasmic vesicle lumen	9.375	6.7586	-3.58561	-1.59951	ARG1|MAPK14|GSTP1|MAPK1|PTPN6|VEGFA
GO Cellular Components	GO:1904813	ficolin-1-rich granule lumen	6.25	12.2818	-3.49407	-1.52916	MAPK14|GSTP1|MMP9|MAPK1
GO Cellular Components	GO:0101002	ficolin-1-rich granule	6.25	8.23209	-2.84387	-0.988106	MAPK14|GSTP1|MMP9|MAPK1
GO Cellular Components	GO:0009897	external side of plasma membrane	10.9375	6.6297	-4.05894	-1.89254	CD40LG|F10|ICAM1|INSR|ITGA2B|SLC2A4|TNF
GO Cellular Components	GO:0098552	side of membrane	10.9375	4.44932	-3.01433	-1.10741	CD40LG|F10|ICAM1|INSR|ITGA2B|SLC2A4|TNF
GO Cellular Components	GO:0005912	adherens junction	12.5	5.54804	-4.03538	-1.89254	DPP4|EGFR|ICAM1|ITGA2B|ITGB3|MAPK1|VEGFA|NOX4
GO Cellular Components	GO:0005925	focal adhesion	10.9375	6.50034	-4.00571	-1.89254	DPP4|EGFR|ICAM1|ITGA2B|ITGB3|MAPK1|NOX4
GO Cellular Components	GO:0005924	cell-substrate adherens junction	10.9375	6.45312	-3.98605	-1.89254	DPP4|EGFR|ICAM1|ITGA2B|ITGB3|MAPK1|NOX4
GO Cellular Components	GO:0030055	cell-substrate junction	10.9375	6.39122	-3.9601	-1.89254	DPP4|EGFR|ICAM1|ITGA2B|ITGB3|MAPK1|NOX4
GO Cellular Components	GO:0070161	anchoring junction	12.5	5.39093	-3.94922	-1.89254	DPP4|EGFR|ICAM1|ITGA2B|ITGB3|MAPK1|VEGFA|NOX4
GO Cellular Components	GO:0031091	platelet alpha granule	4.6875	12.5517	-2.74945	-0.909482	ITGA2B|ITGB3|VEGFA
GO Cellular Components	GO:0031012	extracellular matrix	10.9375	4.98157	-3.30273	-1.35803	ICAM1|MMP1|MMP2|MMP9|MMP12|PRSS1|VEGFA
GO Cellular Components	GO:0048471	perinuclear region of cytoplasm	12.5	4.18965	-3.21309	-1.28769	AKR1B1|CDKN1A|EGFR|HMOX1|NOS2|PPARG|SLC2A4|NOX4
GO Cellular Components	GO:0031256	leading edge membrane	6.25	8.75251	-2.94193	-1.06625	ADORA1|DPP4|INSR|ITGB3
GO Cellular Components	GO:0005911	cell-cell junction	7.8125	4.79514	-2.41076	-0.616552	AKT1|AKR1B1|DPP4|ITGB3|PTPN6
GO Cellular Components	GO:0030139	endocytic vesicle	7.8125	6.34557	-2.9384	-1.06625	DPP4|EGFR|MDM2|NOS3|SYK
GO Cellular Components	GO:0030659	cytoplasmic vesicle membrane	10.9375	3.40811	-2.36293	-0.598174	CD38|EGFR|ITGA2B|ITGB3|MDM2|NOS3|SLC2A4
GO Cellular Components	GO:0098978	glutamatergic synapse	7.8125	5.33241	-2.60789	-0.797884	MAPK14|HTR2A|ITGB3|RELA|STAT3
GO Cellular Components	GO:0098794	postsynapse	9.375	3.5862	-2.1888	-0.457976	ADORA1|AKT1|HTR2A|ITGB3|MAPK1|STAT3
GO Cellular Components	GO:0061695	transferase complex, transferring phosphorus-containing groups	6.25	6.01952	-2.35382	-0.598174	CDKN1A|INSR|PIK3CG|TP53
GO Cellular Components	GO:0005635	nuclear envelope	7.8125	3.99931	-2.08327	-0.364342	PARP1|BCL2|EGFR|INSR|TP53
GO Cellular Components	GO:0005788	endoplasmic reticulum lumen	6.25	4.9446	-2.05664	-0.349297	EDN1|F10|IL6|PTGS2

## Sheet: MF
Category	GO	Description	%InGO	Enrichment	LogP	Log(q-value)	Hits
GO Molecular Functions	GO:0019901	protein kinase binding	26.5625	9.89677	-12.1699	-8.5051	PARP1|AKT1|CASP9|CDKN1A|MAPK14|EGFR|ESR1|GSTP1|MAPK1|PTPN2|PTPN6|PTPN11|RELA|STAT3|SYK|TP53|NOX4
GO Molecular Functions	GO:0019900	kinase binding	26.5625	8.7348	-11.3076	-8.11987	PARP1|AKT1|CASP9|CDKN1A|MAPK14|EGFR|ESR1|GSTP1|MAPK1|PTPN2|PTPN6|PTPN11|RELA|STAT3|SYK|TP53|NOX4
GO Molecular Functions	GO:0019902	phosphatase binding	14.0625	18.5222	-8.87761	-5.81484	AKT1|BCL2|MAPK14|EGFR|PPARG|MAPK1|STAT3|SYK|TP53
GO Molecular Functions	GO:0019903	protein phosphatase binding	10.9375	19.0367	-7.07568	-4.31395	AKT1|BCL2|MAPK14|EGFR|PPARG|STAT3|TP53
GO Molecular Functions	GO:0051721	protein phosphatase 2A binding	4.6875	35.6938	-4.0906	-2.05924	AKT1|BCL2|TP53
GO Molecular Functions	GO:0004672	protein kinase activity	12.5	5.0262	-3.74094	-1.79372	AKT1|CDKN1A|MAPK14|EGFR|INSR|PIK3CG|MAPK1|SYK
GO Molecular Functions	GO:0004712	protein serine/threonine/tyrosine kinase activity	4.6875	25.3823	-3.64468	-1.72021	AKT1|MAPK14|MAPK1
GO Molecular Functions	GO:0016773	phosphotransferase activity, alcohol group as acceptor	12.5	4.28393	-3.27651	-1.39701	AKT1|CDKN1A|MAPK14|EGFR|INSR|PIK3CG|MAPK1|SYK
GO Molecular Functions	GO:0016301	kinase activity	12.5	3.9251	-3.02916	-1.18519	AKT1|CDKN1A|MAPK14|EGFR|INSR|PIK3CG|MAPK1|SYK
GO Molecular Functions	GO:0004674	protein serine/threonine kinase activity	9.375	5.12199	-2.95379	-1.12781	AKT1|MAPK14|EGFR|PIK3CG|MAPK1|SYK
GO Molecular Functions	GO:0005126	cytokine receptor binding	18.75	17.4382	-11.4303	-8.11987	CASP3|CD40LG|IFNG|IL2|IL4|IL6|IL10|ITGB3|STAT3|SYK|TNF|VEGFA
GO Molecular Functions	GO:0005125	cytokine activity	14.0625	15.6466	-8.23478	-5.26892	CD40LG|EDN1|IFNG|IL2|IL4|IL6|IL10|TNF|VEGFA
GO Molecular Functions	GO:0048018	receptor ligand activity	15.625	7.93197	-6.32919	-3.8454	CD40LG|DPP4|EDN1|IFNG|IL2|IL4|IL6|IL10|TNF|VEGFA
GO Molecular Functions	GO:0030545	receptor regulator activity	15.625	7.18367	-5.93918	-3.52962	CD40LG|DPP4|EDN1|IFNG|IL2|IL4|IL6|IL10|TNF|VEGFA
GO Molecular Functions	GO:0070851	growth factor receptor binding	9.375	17.0478	-5.8458	-3.482	IL2|IL4|IL6|IL10|ITGB3|VEGFA
GO Molecular Functions	GO:0008083	growth factor activity	7.8125	11.7511	-4.16859	-2.11654	IL2|IL4|IL6|IL10|VEGFA
GO Molecular Functions	GO:0020037	heme binding	10.9375	19.7418	-7.18428	-4.31395	CYP19A1|HMOX1|NOS2|NOS3|PTGS1|PTGS2|NOX4
GO Molecular Functions	GO:0048037	cofactor binding	17.1875	8.22805	-7.09021	-4.31395	PARP1|CYP19A1|FASN|GSTP1|HMOX1|NOS2|NOS3|PTGS1|PTGS2|XDH|NOX4
GO Molecular Functions	GO:0046906	tetrapyrrole binding	10.9375	18.3803	-6.97114	-4.26055	CYP19A1|HMOX1|NOS2|NOS3|PTGS1|PTGS2|NOX4
GO Molecular Functions	GO:0016491	oxidoreductase activity	18.75	6.09988	-6.30611	-3.8454	AKR1B1|ALOX12|CYP19A1|FASN|GSTP1|HMOX1|NOS2|NOS3|PTGS1|PTGS2|XDH|NOX4
GO Molecular Functions	GO:0016705	oxidoreductase activity, acting on paired donors, with incorporation or reduction of molecular oxyge	9.375	14.1889	-5.38304	-3.14957	CYP19A1|HMOX1|NOS2|NOS3|PTGS1|PTGS2
GO Molecular Functions	GO:0050660	flavin adenine dinucleotide binding	6.25	19.2777	-4.25116	-2.18839	NOS2|NOS3|XDH|NOX4
GO Molecular Functions	GO:0050662	coenzyme binding	9.375	7.77009	-3.91303	-1.91096	PARP1|FASN|NOS2|NOS3|XDH|NOX4
GO Molecular Functions	GO:0050661	NADP binding	4.6875	21.9654	-3.45796	-1.55655	FASN|NOS2|NOS3
GO Molecular Functions	GO:0004497	monooxygenase activity	4.6875	11.3089	-2.62026	-0.853059	CYP19A1|NOS2|NOS3
GO Molecular Functions	GO:0016651	oxidoreductase activity, acting on NAD(P)H	4.6875	10.576	-2.53776	-0.786747	NOS2|NOS3|NOX4
GO Molecular Functions	GO:0008134	transcription factor binding	18.75	6.93295	-6.90009	-4.23781	PARP1|BCL2|MAPK14|ESR1|JUN|PPARG|MAPK1|RELA|STAT3|TP53|NR1I2|NR1H3
GO Molecular Functions	GO:0004879	nuclear receptor activity	7.8125	40.5037	-6.82346	-4.23781	ESR1|PPARG|STAT3|NR1I2|NR1H3
GO Molecular Functions	GO:0098531	transcription factor activity, direct ligand regulated sequence-specific DNA binding	7.8125	40.5037	-6.82346	-4.23781	ESR1|PPARG|STAT3|NR1I2|NR1H3
GO Molecular Functions	GO:0003707	steroid hormone receptor activity	7.8125	33.9941	-6.43512	-3.91641	ESR1|NR3C2|PPARG|NR1I2|NR1H3
GO Molecular Functions	GO:0001085	RNA polymerase II transcription factor binding	7.8125	12.6911	-4.32741	-2.25364	ESR1|JUN|PPARG|STAT3|TP53
GO Molecular Functions	GO:0035258	steroid hormone receptor binding	6.25	16.5537	-3.99282	-1.97144	PARP1|ESR1|PPARG|STAT3
GO Molecular Functions	GO:0051427	hormone receptor binding	7.8125	10.2348	-3.88605	-1.89332	PARP1|ESR1|PPARG|PTPN11|STAT3
GO Molecular Functions	GO:0001228	DNA-binding transcription activator activity, RNA polymerase II-specific	10.9375	6.11271	-3.8406	-1.85701	PARP1|ESR1|JUN|RELA|STAT3|TP53|NR1I2
GO Molecular Functions	GO:0030331	estrogen receptor binding	4.6875	27.1953	-3.73428	-1.79372	PARP1|ESR1|PPARG
GO Molecular Functions	GO:0003682	chromatin binding	10.9375	4.80206	-3.20834	-1.3359	EGFR|ESR1|JUN|PPARG|RELA|STAT3|TP53
GO Molecular Functions	GO:0035257	nuclear hormone receptor binding	6.25	9.95384	-3.14961	-1.28412	PARP1|ESR1|PPARG|STAT3
GO Molecular Functions	GO:0030374	nuclear receptor transcription coactivator activity	4.6875	16.7971	-3.11536	-1.26345	PPARG|NR1I2|NR1H3
GO Molecular Functions	GO:0000978	RNA polymerase II proximal promoter sequence-specific DNA binding	10.9375	4.41248	-2.99338	-1.16105	ESR1|JUN|PPARG|RELA|STAT3|TP53|NR1H3
GO Molecular Functions	GO:0000987	proximal promoter sequence-specific DNA binding	10.9375	4.23711	-2.89171	-1.07405	ESR1|JUN|PPARG|RELA|STAT3|TP53|NR1H3
GO Molecular Functions	GO:0005496	steroid binding	4.6875	12.0232	-2.69603	-0.917691	ESR1|NR3C2|NR1H3
GO Molecular Functions	GO:0008289	lipid binding	10.9375	3.52999	-2.44619	-0.71586	AKT1|ESR1|F10|IL2|NR3C2|PPARG|NR1H3
GO Molecular Functions	GO:0004175	endopeptidase activity	15.625	8.89566	-6.78623	-4.23534	CASP3|CASP7|CASP9|DPP4|F10|MMP1|MMP2|MMP9|MMP12|PRSS1
GO Molecular Functions	GO:0070011	peptidase activity, acting on L-amino acid peptides	15.625	6.314	-5.43889	-3.172	CASP3|CASP7|CASP9|DPP4|F10|MMP1|MMP2|MMP9|MMP12|PRSS1
GO Molecular Functions	GO:0004252	serine-type endopeptidase activity	9.375	13.9293	-5.33683	-3.11916	DPP4|F10|MMP1|MMP2|MMP9|PRSS1
GO Molecular Functions	GO:0008233	peptidase activity	15.625	6.08202	-5.2955	-3.09307	CASP3|CASP7|CASP9|DPP4|F10|MMP1|MMP2|MMP9|MMP12|PRSS1
GO Molecular Functions	GO:0008236	serine-type peptidase activity	9.375	12.2818	-5.02351	-2.87719	DPP4|F10|MMP1|MMP2|MMP9|PRSS1
GO Molecular Functions	GO:0017171	serine hydrolase activity	9.375	12.0232	-4.97085	-2.85009	DPP4|F10|MMP1|MMP2|MMP9|PRSS1
GO Molecular Functions	GO:0004222	metalloendopeptidase activity	6.25	14.9308	-3.81925	-1.84461	MMP1|MMP2|MMP9|MMP12
GO Molecular Functions	GO:0008237	metallopeptidase activity	6.25	8.46076	-2.88762	-1.07405	MMP1|MMP2|MMP9|MMP12
GO Molecular Functions	GO:0030235	nitric-oxide synthase regulator activity	4.6875	163.172	-6.22164	-3.78726	AKT1|EGFR|ESR1
GO Molecular Functions	GO:0005516	calmodulin binding	6.25	7.5768	-2.71221	-0.928192	AKT1|EGFR|NOS2|NOS3
GO Molecular Functions	GO:0002020	protease binding	9.375	17.4382	-5.90329	-3.51721	BCL2|CASP3|DPP4|ITGB3|TNF|TP53
GO Molecular Functions	GO:0032813	tumor necrosis factor receptor superfamily binding	4.6875	25.3823	-3.64468	-1.72021	CASP3|CD40LG|TNF
GO Molecular Functions	GO:0005178	integrin binding	9.375	16.6745	-5.78967	-3.465	CD40LG|EGFR|ICAM1|ITGB3|PTPN2|SYK
GO Molecular Functions	GO:0001618	virus receptor activity	7.8125	25.0483	-5.7681	-3.465	DPP4|EGFR|HTR2A|ICAM1|ITGB3
GO Molecular Functions	GO:0104005	hijacked molecular function	7.8125	25.0483	-5.7681	-3.465	DPP4|EGFR|HTR2A|ICAM1|ITGB3
GO Molecular Functions	GO:0050839	cell adhesion molecule binding	14.0625	6.79883	-5.1889	-3.00221	CD40LG|EGFR|FASN|ICAM1|ITGB3|PTPN2|PTPN6|PTPN11|SYK
GO Molecular Functions	GO:0004713	protein tyrosine kinase activity	4.6875	8.21729	-2.23127	-0.505961	EGFR|INSR|SYK
GO Molecular Functions	GO:0019838	growth factor binding	4.6875	8.10073	-2.21414	-0.493788	EGFR|INSR|ITGB3
GO Molecular Functions	GO:0019904	protein domain specific binding	17.1875	5.88213	-5.6517	-3.36708	BCL2|CASP9|INSR|JUN|MDM2|PPARG|PTPN6|PTPN11|RELA|SYK|TP53
GO Molecular Functions	GO:0031625	ubiquitin protein ligase binding	10.9375	9.12719	-4.94155	-2.83302	BCL2|CDKN1A|EGFR|JUN|MDM2|RELA|TP53
GO Molecular Functions	GO:0044389	ubiquitin-like protein ligase binding	10.9375	8.65305	-4.79198	-2.69535	BCL2|CDKN1A|EGFR|JUN|MDM2|RELA|TP53
GO Molecular Functions	GO:0047485	protein N-terminus binding	6.25	14.2331	-3.73915	-1.79372	PARP1|MDM2|RELA|TP53
GO Molecular Functions	GO:0001047	core promoter binding	4.6875	24.8305	-3.6162	-1.69956	MMP12|RELA|TP53
GO Molecular Functions	GO:0042826	histone deacetylase binding	4.6875	10.108	-2.4823	-0.736544	PARP1|RELA|TP53
GO Molecular Functions	GO:0001784	phosphotyrosine residue binding	6.25	37.1448	-5.39004	-3.14957	MAPK1|PTPN6|PTPN11|SYK
GO Molecular Functions	GO:0045309	protein phosphorylated amino acid binding	6.25	29.2873	-4.9724	-2.85009	MAPK1|PTPN6|PTPN11|SYK
GO Molecular Functions	GO:0051219	phosphoprotein binding	6.25	18.1302	-4.1468	-2.10522	MAPK1|PTPN6|PTPN11|SYK
GO Molecular Functions	GO:1990782	protein tyrosine kinase binding	6.25	16.3757	-3.97458	-1.96296	PTPN2|PTPN11|TP53|NOX4
GO Molecular Functions	GO:0030971	receptor tyrosine kinase binding	4.6875	16.7971	-3.11536	-1.26345	PTPN2|PTPN11|TP53
GO Molecular Functions	GO:0004725	protein tyrosine phosphatase activity	4.6875	11.0894	-2.59608	-0.834336	PTPN2|PTPN6|PTPN11
GO Molecular Functions	GO:0042578	phosphoric ester hydrolase activity	7.8125	5.20129	-2.56134	-0.804998	EDNRA|HMOX1|PTPN2|PTPN6|PTPN11
GO Molecular Functions	GO:0042803	protein homodimerization activity	15.625	5.89372	-5.17568	-3.00221	AKT1|BCL2|DPP4|HMOX1|NOS2|PTGS2|RELA|STAT3|VEGFA|XDH
GO Molecular Functions	GO:0097153	cysteine-type endopeptidase activity involved in apoptotic process	4.6875	76.1469	-5.11422	-2.95454	CASP3|CASP7|CASP9
GO Molecular Functions	GO:0004197	cysteine-type endopeptidase activity	4.6875	9.9322	-2.46085	-0.725438	CASP3|CASP7|CASP9
GO Molecular Functions	GO:0070491	repressing transcription factor binding	6.25	20.5802	-4.36278	-2.27773	BCL2|PPARG|RELA|STAT3
GO Molecular Functions	GO:0033613	activating transcription factor binding	4.6875	13.1288	-2.80545	-1.00395	JUN|PPARG|RELA
GO Molecular Functions	GO:0033218	amide binding	7.8125	4.97042	-2.47698	-0.736429	FASN|GSTP1|INSR|PPARG|RELA
GO Molecular Functions	GO:0042277	peptide binding	6.25	4.7741	-2.00465	-0.294061	GSTP1|INSR|PPARG|RELA
GO Molecular Functions	GO:0009055	electron transfer activity	6.25	14.2331	-3.73915	-1.79372	AKR1B1|CYP19A1|XDH|NOX4
GO Molecular Functions	GO:0005506	iron ion binding	4.6875	7.51449	-2.12444	-0.408999	ALOX12|CYP19A1|XDH
GO Molecular Functions	GO:0004601	peroxidase activity	4.6875	21.9654	-3.45796	-1.55655	GSTP1|PTGS1|PTGS2
GO Molecular Functions	GO:0016684	oxidoreductase activity, acting on peroxide as acceptor	4.6875	20.3965	-3.3628	-1.47613	GSTP1|PTGS1|PTGS2
GO Molecular Functions	GO:0016209	antioxidant activity	4.6875	13.1288	-2.80545	-1.00395	GSTP1|PTGS1|PTGS2
GO Molecular Functions	GO:0051213	dioxygenase activity	4.6875	12.5517	-2.74945	-0.959685	ALOX12|PTGS1|PTGS2
GO Molecular Functions	GO:0050840	extracellular matrix binding	4.6875	20.7673	-3.3859	-1.49193	ITGA2B|ITGB3|VEGFA
GO Molecular Functions	GO:0001664	G protein-coupled receptor binding	7.8125	6.633	-3.02395	-1.18519	ADORA1|EDN1|IL2|PTPN11|STAT3
GO Molecular Functions	GO:0072341	modified amino acid binding	4.6875	12.6911	-2.7632	-0.967605	FASN|GSTP1|NOX4
GO Molecular Functions	GO:0019207	kinase regulator activity	6.25	7.25208	-2.64318	-0.870444	CASP3|CDKN1A|GSTP1|IL2
