# Supplementary material for: Exploring the mechanisms underlying the therapeutic effect of Salvia miltiorrhiza in diabetic nephropathy using network pharmacology and molecular docking
Source: Biosci Rep. 2021 Jun 16;41(6):BSR20203520. doi: 10.1042/BSR20203520 (PMC8209169; doi:10.1042/BSR20203520)
Supplement: Supplementary Tables S1-S4 [file BSR-2020-3520_supp.zip › BSR-2020-3520_suppS4.xls]

## Sheet: ClueGO Results
GOID	GOTerm	Ontology Source	Term PValue	Term PValue Corrected with Bonferroni step down	Group PValue	Group PValue Corrected with Bonferroni step down	GOLevels	GOGroups	% Associated Genes	Nr. Genes	Associated Genes Found
KEGG:04066	HIF-1 signaling pathway	KEGG_08.05.2020	2.02059e-15	7.27413e-14	2.02059e-15	1.61647e-14	[-1]	Group00	13.7615	15	[AKT1, BCL2, CDKN1A, EDN1, EGFR, HMOX1, IFNG, IL6, INSR, MAPK1, NOS2, NOS3, RELA, STAT3, VEGFA]
KEGG:04068	FoxO signaling pathway	KEGG_08.05.2020	3.6064e-09	4.68832e-08	3.6064e-09	1.08192e-08	[-1]	Group01	8.39695	11	[AKT1, CDKN1A, EGFR, IL10, IL6, INSR, MAPK1, MAPK14, MDM2, SLC2A4, STAT3]
KEGG:04630	JAK-STAT signaling pathway	KEGG_08.05.2020	2.01698e-10	4.23565e-09	2.01698e-10	8.06791e-10	[-1]	Group02	8.02469	13	[AKT1, BCL2, CDKN1A, EGFR, IFNG, IL10, IL2, IL4, IL6, PTPN11, PTPN2, PTPN6, STAT3]
KEGG:04071	Sphingolipid signaling pathway	KEGG_08.05.2020	2.68528e-07	1.34264e-06	2.68528e-07	5.37057e-07	[-1]	Group03	7.56302	9	[ADORA1, AKT1, BCL2, MAPK1, MAPK14, NOS3, RELA, TNF, TP53]
KEGG:05219	Bladder cancer	KEGG_08.05.2020	1.55194e-11	3.72465e-10	1.55194e-11	9.31163e-11	[-1]	Group04	21.9512	9	[CDKN1A, EGFR, MAPK1, MDM2, MMP1, MMP2, MMP9, TP53, VEGFA]
KEGG:05418	Fluid shear stress and atherosclerosis	KEGG_08.05.2020	6.23682e-18	2.36999e-16	6.23682e-18	5.61314e-17	[-1]	Group05	12.9496	18	[AKT1, BCL2, EDN1, GSTP1, HMOX1, ICAM1, IFNG, ITGA2B, ITGB3, JUN, MAPK14, MMP2, MMP9, NOS3, RELA, TNF, TP53, VEGFA]
KEGG:04611	Platelet activation	KEGG_08.05.2020	3.82286e-07	1.14686e-06	3.82286e-07	3.82286e-07	[-1]	Group06	7.25806	9	[AKT1, ITGA2B, ITGB3, MAPK1, MAPK14, NOS3, PIK3CG, PTGS1, SYK]
KEGG:04915	Estrogen signaling pathway	KEGG_08.05.2020	9.4923e-07	1.89846e-06	2.49817e-11	1.24909e-10	[-1]	Group07	6.52174	9	[AKT1, BCL2, EGFR, ESR1, JUN, MAPK1, MMP2, MMP9, NOS3]
KEGG:04926	Relaxin signaling pathway	KEGG_08.05.2020	1.1077e-11	2.99079e-10	2.49817e-11	1.24909e-10	[-1]	Group07	10.0775	13	[AKT1, EDN1, EGFR, JUN, MAPK1, MAPK14, MMP1, MMP2, MMP9, NOS2, NOS3, RELA, VEGFA]
KEGG:04668	TNF signaling pathway	KEGG_08.05.2020	1.76266e-12	5.46425e-11	4.79999e-14	3.35999e-13	[-1]	Group08	11.6071	13	[AKT1, CASP3, CASP7, EDN1, ICAM1, IL6, JUN, MAPK1, MAPK14, MMP9, PTGS2, RELA, TNF]
KEGG:04931	Insulin resistance	KEGG_08.05.2020	7.67656e-09	7.67656e-08	4.79999e-14	3.35999e-13	[-1]	Group08	9.25926	10	[AKT1, IL6, INSR, NOS3, NR1H3, PTPN11, RELA, SLC2A4, STAT3, TNF]
KEGG:04932	Non-alcoholic fatty liver disease (NAFLD)	KEGG_08.05.2020	1.80778e-06	1.80778e-06	4.79999e-14	3.35999e-13	[-1]	Group08	6.04027	9	[AKT1, CASP3, CASP7, IL6, INSR, JUN, NR1H3, RELA, TNF]
KEGG:05133	Pertussis	KEGG_08.05.2020	2.28892e-10	4.57784e-09	4.79999e-14	3.35999e-13	[-1]	Group08	13.1579	10	[CASP3, CASP7, IL10, IL6, JUN, MAPK1, MAPK14, NOS2, RELA, TNF]
KEGG:04210	Apoptosis	KEGG_08.05.2020	5.37374e-09	5.91112e-08	3.71656e-19	3.71656e-18	[-1]	Group09	8.08823	11	[AKT1, BCL2, CASP3, CASP7, CASP9, JUN, MAPK1, PARP1, RELA, TNF, TP53]
KEGG:04668	TNF signaling pathway	KEGG_08.05.2020	1.76266e-12	5.46425e-11	3.71656e-19	3.71656e-18	[-1]	Group09	11.6071	13	[AKT1, CASP3, CASP7, EDN1, ICAM1, IL6, JUN, MAPK1, MAPK14, MMP9, PTGS2, RELA, TNF]
KEGG:05152	Tuberculosis	KEGG_08.05.2020	7.5233e-10	1.35419e-08	3.71656e-19	3.71656e-18	[-1]	Group09	7.22222	13	[AKT1, BCL2, CASP3, CASP9, IFNG, IL10, IL6, MAPK1, MAPK14, NOS2, RELA, SYK, TNF]
KEGG:05160	Hepatitis C	KEGG_08.05.2020	1.65512e-09	2.31716e-08	3.71656e-19	3.71656e-18	[-1]	Group09	7.74194	12	[AKT1, CASP3, CASP9, CDKN1A, EGFR, IFNG, MAPK1, NR1H3, RELA, STAT3, TNF, TP53]
KEGG:05161	Hepatitis B	KEGG_08.05.2020	1.33745e-11	3.47738e-10	3.71656e-19	3.71656e-18	[-1]	Group09	8.64198	14	[AKT1, BCL2, CASP3, CASP9, CDKN1A, IL6, JUN, MAPK1, MAPK14, MMP9, RELA, STAT3, TNF, TP53]
KEGG:05162	Measles	KEGG_08.05.2020	8.19637e-08	5.73746e-07	3.71656e-19	3.71656e-18	[-1]	Group09	7.24638	10	[AKT1, BCL2, CASP3, CASP9, IL2, IL6, JUN, RELA, STAT3, TP53]
KEGG:05163	Human cytomegalovirus infection	KEGG_08.05.2020	7.47461e-12	2.16764e-10	3.71656e-19	3.71656e-18	[-1]	Group09	7.11111	16	[AKT1, CASP3, CASP9, CDKN1A, EGFR, IL6, ITGB3, MAPK1, MAPK14, MDM2, PTGS2, RELA, STAT3, TNF, TP53, VEGFA]
KEGG:05167	Kaposi sarcoma-associated herpesvirus infection	KEGG_08.05.2020	5.03443e-13	1.66136e-11	3.71656e-19	3.71656e-18	[-1]	Group09	8.46561	16	[AKT1, CASP3, CASP9, CDKN1A, ICAM1, IL6, JUN, MAPK1, MAPK14, PIK3CG, PTGS2, RELA, STAT3, SYK, TP53, VEGFA]
KEGG:05169	Epstein-Barr virus infection	KEGG_08.05.2020	1.88088e-11	4.32603e-10	3.71656e-19	3.71656e-18	[-1]	Group09	7.46269	15	[AKT1, BCL2, CASP3, CASP9, CDKN1A, ICAM1, IL6, JUN, MAPK14, MDM2, RELA, STAT3, SYK, TNF, TP53]
KEGG:05205	Proteoglycans in cancer	KEGG_08.05.2020	1.16596e-13	3.96428e-12	3.71656e-19	3.71656e-18	[-1]	Group09	8.29268	17	[AKT1, CASP3, CDKN1A, EGFR, ESR1, ITGB3, MAPK1, MAPK14, MDM2, MMP2, MMP9, PTPN11, PTPN6, STAT3, TNF, TP53, VEGFA]
KEGG:05210	Colorectal cancer	KEGG_08.05.2020	1.55605e-08	1.40045e-07	3.71656e-19	3.71656e-18	[-1]	Group09	10.4651	9	[AKT1, BCL2, CASP3, CASP9, CDKN1A, EGFR, JUN, MAPK1, TP53]
KEGG:05212	Pancreatic cancer	KEGG_08.05.2020	5.11838e-09	6.14206e-08	3.71656e-19	3.71656e-18	[-1]	Group09	11.8421	9	[AKT1, CASP9, CDKN1A, EGFR, MAPK1, RELA, STAT3, TP53, VEGFA]
KEGG:05215	Prostate cancer	KEGG_08.05.2020	1.38162e-10	3.03956e-09	3.71656e-19	3.71656e-18	[-1]	Group09	11.3402	11	[AKT1, BCL2, CASP9, CDKN1A, EGFR, GSTP1, MAPK1, MDM2, MMP9, RELA, TP53]
KEGG:05222	Small cell lung cancer	KEGG_08.05.2020	1.57223e-09	2.35835e-08	3.71656e-19	3.71656e-18	[-1]	Group09	10.8696	10	[AKT1, BCL2, CASP3, CASP9, CDKN1A, ITGA2B, NOS2, PTGS2, RELA, TP53]
KEGG:04380	Osteoclast differentiation	KEGG_08.05.2020	3.99207e-08	3.19366e-07	4.20491e-24	4.6254e-23	[-1]	Group10	7.8125	10	[AKT1, IFNG, ITGB3, JUN, MAPK1, MAPK14, PPARG, RELA, SYK, TNF]
KEGG:04625	C-type lectin receptor signaling pathway	KEGG_08.05.2020	6.64483e-13	2.12635e-11	4.20491e-24	4.6254e-23	[-1]	Group10	12.5	13	[AKT1, IL10, IL2, IL6, JUN, MAPK1, MAPK14, MDM2, PTGS2, PTPN11, RELA, SYK, TNF]
KEGG:04657	IL-17 signaling pathway	KEGG_08.05.2020	4.34812e-12	1.30444e-10	4.20491e-24	4.6254e-23	[-1]	Group10	12.766	12	[CASP3, IFNG, IL4, IL6, JUN, MAPK1, MAPK14, MMP1, MMP9, PTGS2, RELA, TNF]
KEGG:04659	Th17 cell differentiation	KEGG_08.05.2020	1.06972e-07	6.4183e-07	4.20491e-24	4.6254e-23	[-1]	Group10	8.41121	9	[IFNG, IL2, IL4, IL6, JUN, MAPK1, MAPK14, RELA, STAT3]
KEGG:04660	T cell receptor signaling pathway	KEGG_08.05.2020	1.48497e-11	3.71242e-10	4.20491e-24	4.6254e-23	[-1]	Group10	11.5385	12	[AKT1, CD40LG, IFNG, IL10, IL2, IL4, JUN, MAPK1, MAPK14, PTPN6, RELA, TNF]
KEGG:04668	TNF signaling pathway	KEGG_08.05.2020	1.76266e-12	5.46425e-11	4.20491e-24	4.6254e-23	[-1]	Group10	11.6071	13	[AKT1, CASP3, CASP7, EDN1, ICAM1, IL6, JUN, MAPK1, MAPK14, MMP9, PTGS2, RELA, TNF]
KEGG:04932	Non-alcoholic fatty liver disease (NAFLD)	KEGG_08.05.2020	1.80778e-06	1.80778e-06	4.20491e-24	4.6254e-23	[-1]	Group10	6.04027	9	[AKT1, CASP3, CASP7, IL6, INSR, JUN, NR1H3, RELA, TNF]
KEGG:04933	AGE-RAGE signaling pathway in diabetic complications	KEGG_08.05.2020	1.67491e-17	6.19718e-16	4.20491e-24	4.6254e-23	[-1]	Group10	16	16	[AKT1, BCL2, CASP3, EDN1, ICAM1, IL6, JUN, MAPK1, MAPK14, MMP2, NOS3, NOX4, RELA, STAT3, TNF, VEGFA]
KEGG:05133	Pertussis	KEGG_08.05.2020	2.28892e-10	4.57784e-09	4.20491e-24	4.6254e-23	[-1]	Group10	13.1579	10	[CASP3, CASP7, IL10, IL6, JUN, MAPK1, MAPK14, NOS2, RELA, TNF]
KEGG:05135	Yersinia infection	KEGG_08.05.2020	2.88564e-07	1.15426e-06	4.20491e-24	4.6254e-23	[-1]	Group10	7.5	9	[AKT1, IL10, IL2, IL6, JUN, MAPK1, MAPK14, RELA, TNF]
KEGG:05140	Leishmaniasis	KEGG_08.05.2020	1.04398e-11	2.92316e-10	4.20491e-24	4.6254e-23	[-1]	Group10	14.2857	11	[IFNG, IL10, IL4, JUN, MAPK1, MAPK14, NOS2, PTGS2, PTPN6, RELA, TNF]
KEGG:05142	Chagas disease (American trypanosomiasis)	KEGG_08.05.2020	2.40275e-10	4.56522e-09	4.20491e-24	4.6254e-23	[-1]	Group10	10.7843	11	[AKT1, IFNG, IL10, IL2, IL6, JUN, MAPK1, MAPK14, NOS2, RELA, TNF]
KEGG:05145	Toxoplasmosis	KEGG_08.05.2020	7.733e-14	2.70655e-12	4.20491e-24	4.6254e-23	[-1]	Group10	12.5	14	[AKT1, BCL2, CASP3, CASP9, CD40LG, IFNG, IL10, MAPK1, MAPK14, NOS2, PIK3CG, RELA, STAT3, TNF]
KEGG:05152	Tuberculosis	KEGG_08.05.2020	7.5233e-10	1.35419e-08	4.20491e-24	4.6254e-23	[-1]	Group10	7.22222	13	[AKT1, BCL2, CASP3, CASP9, IFNG, IL10, IL6, MAPK1, MAPK14, NOS2, RELA, SYK, TNF]
KEGG:05161	Hepatitis B	KEGG_08.05.2020	1.33745e-11	3.47738e-10	4.20491e-24	4.6254e-23	[-1]	Group10	8.64198	14	[AKT1, BCL2, CASP3, CASP9, CDKN1A, IL6, JUN, MAPK1, MAPK14, MMP9, RELA, STAT3, TNF, TP53]
KEGG:05235	PD-L1 expression and PD-1 checkpoint pathway in cancer	KEGG_08.05.2020	1.12871e-09	1.9188e-08	4.20491e-24	4.6254e-23	[-1]	Group10	11.236	10	[AKT1, EGFR, IFNG, JUN, MAPK1, MAPK14, PTPN11, PTPN6, RELA, STAT3]
KEGG:05321	Inflammatory bowel disease (IBD)	KEGG_08.05.2020	1.22666e-09	1.96265e-08	4.20491e-24	4.6254e-23	[-1]	Group10	13.8462	9	[IFNG, IL10, IL2, IL4, IL6, JUN, RELA, STAT3, TNF]
